# Supplementary material for: DNA Methylation Difference between Female and Male Ussuri Catfish (Pseudobagrus ussuriensis) in Brain and Gonad Tissues
Source: Life (Basel). 2022 Jun 10;12(6):874. doi: 10.3390/life12060874 (PMC9228513; doi:10.3390/life12060874)
Supplement: Supplementary file 1 [file life-12-00874-s001.zip › Supplementary Table S1.csv]

Chr_pos	Brain.S2	Brain.S3	Brain.S5	Brain.S6	Brain.S7	Brain.S8	logFC	logCPM	PValue	FDR
Chr01_19991642	214	97	124	4	0	0	-7.271773897	0.135168195	7.10E-25	1.13E-18
Chr01_19991648	214	97	124	4	0	0	-7.271773897	0.135168195	7.10E-25	1.13E-18
Chr03_39552408	262	111	276	8	2	2	-6.371816774	0.738195656	2.87E-21	2.29E-15
Chr03_39552409	262	111	276	8	2	2	-6.371816774	0.738195656	2.87E-21	2.29E-15
Chr03_39552399	263	111	274	11	2	2	-6.058752861	0.739077284	1.63E-18	8.92E-13
Chr03_39552400	263	111	275	11	2	2	-6.061167234	0.741449463	1.67E-18	8.92E-13
Chr17_2626450	136	83	152	8	0	1	-5.992899506	-0.01970539	4.88E-18	2.23E-12
Chr17_2626451	136	82	153	8	0	1	-5.991893614	-0.02059826	5.97E-18	2.38E-12
Chr05_9724756	228	121	122	15	14	9	-4.281357185	0.328444413	2.96E-17	8.71E-12
Chr05_9724757	227	121	122	15	14	9	-4.27900922	0.326236752	3.00E-17	8.71E-12
Chr05_9724758	227	121	122	15	14	9	-4.27900922	0.326236752	3.00E-17	8.71E-12
Chr09_778831	55	39	44	1	0	0	-7.291437477	-1.423281531	8.32E-17	2.22E-11
Contig005_269809	146	27	53	2	1	0	-6.602541732	-0.894090334	1.08E-15	2.45E-10
Contig005_269812	146	27	53	2	1	0	-6.602541732	-0.894090334	1.08E-15	2.45E-10
Chr04_5144123	0	1	0	86	89	86	7.044166289	-1.083730857	9.27E-15	1.85E-09
Chr04_5144124	0	1	0	86	89	86	7.044166289	-1.083730857	9.27E-15	1.85E-09
Chr11_7536311	2	0	2	92	114	69	5.347732619	-1.064182794	1.50E-14	2.67E-09
Chr11_7536312	2	0	2	92	114	69	5.347732619	-1.064182794	1.50E-14	2.67E-09
Chr05_9724767	237	124	127	25	23	13	-3.664693195	0.414196537	2.06E-14	3.46E-09
Chr05_9724768	235	123	125	25	22	13	-3.669225004	0.399063031	3.15E-14	5.03E-09
Chr05_13562873	0	1	0	86	94	46	6.730646516	-1.373917995	5.25E-14	8.00E-09
Chr05_13562874	0	1	0	86	94	45	6.721128075	-1.382504371	6.45E-14	9.36E-09
Chr09_1281081	44	25	37	0	0	0	-8.549200678	-1.812200676	8.17E-14	1.09E-08
Chr09_1281082	44	25	37	0	0	0	-8.549200678	-1.812200676	8.17E-14	1.09E-08
Chr11_13706389	37	26	34	0	1	0	-6.808149727	-1.90386337	3.82E-13	4.69E-08
Chr11_13706390	37	26	34	0	1	0	-6.808149727	-1.90386337	3.82E-13	4.69E-08
Contig005_252717	104	23	32	2	0	0	-6.576031394	-1.374952203	4.58E-13	5.22E-08
Contig005_252718	104	23	32	2	0	0	-6.576031394	-1.374952203	4.58E-13	5.22E-08
Contig216_19029	259	133	274	18	3	0	-5.703135045	0.80151647	1.95E-12	1.94E-07
Contig216_19030	259	133	274	18	3	0	-5.703135045	0.80151647	1.95E-12	1.94E-07
Contig216_19031	259	133	274	18	3	0	-5.703135045	0.80151647	1.95E-12	1.94E-07
Contig216_19043	259	134	274	18	3	0	-5.705976361	0.804309585	1.86E-12	1.94E-07
Contig216_19038	258	132	274	18	3	0	-5.69867882	0.797128973	2.12E-12	1.99E-07
Contig216_19039	258	132	274	18	3	0	-5.69867882	0.797128973	2.12E-12	1.99E-07
Contig016_51944	56	95	18	0	0	0	-9.365850373	-1.037315869	2.51E-12	2.29E-07
Contig541_1379	0	0	1	57	72	43	6.380640931	-1.704529962	2.79E-12	2.41E-07
Chr02_968879	39	21	28	0	0	0	-8.270315522	-2.073963897	2.72E-12	2.41E-07
Chr19_10435690	86	28	31	4	0	1	-5.312370387	-1.436142113	4.02E-12	3.38E-07
Chr03_39552419	96	61	243	10	5	5	-5.003778655	0.142924491	6.08E-12	4.98E-07
Contig016_51164	43	43	18	0	0	0	-8.578598717	-1.789012066	7.13E-12	5.69E-07
Chr01_28445456	46	26	33	3	0	0	-5.623985856	-1.806223557	1.43E-11	1.11E-06
Chr11_8392366	52	30	32	3	2	1	-4.843950957	-1.675682487	1.46E-11	1.11E-06
Chr09_8339407	40	15	26	0	0	0	-8.11329099	-2.217658888	3.17E-11	2.35E-06
Contig016_50826	48	50	13	0	0	0	-8.677691468	-1.696644238	5.22E-11	3.79E-06
Chr23_2855694	0	0	0	77	61	22	8.389640133	-1.869456203	6.80E-11	4.72E-06
Chr23_2855695	0	0	0	77	61	22	8.389640133	-1.869456203	6.80E-11	4.72E-06
Chr17_3757522	29	24	20	0	0	0	-8.047074855	-2.2836255	7.34E-11	4.99E-06
Chr13_978763	28	34	26	2	1	0	-5.483974991	-1.962496451	1.13E-10	7.54E-06
Chr05_3357012	1	0	0	62	58	28	6.16418397	-1.930461526	1.24E-10	8.07E-06
Chr02_295003	0	0	0	64	101	17	8.488791779	-1.776990382	1.30E-10	8.13E-06
Chr02_295004	0	0	0	64	101	17	8.488791779	-1.776990382	1.30E-10	8.13E-06
Chr15_19805631	0	0	1	76	72	22	6.275210167	-1.794358964	1.56E-10	9.08E-06
Chr15_19805632	0	0	1	76	72	22	6.275210167	-1.794358964	1.56E-10	9.08E-06
Contig016_51149	34	32	15	0	0	0	-8.208924835	-2.136179765	1.52E-10	9.08E-06
Chr02_1341620	28	24	18	1	0	0	-6.329653448	-2.324818468	1.55E-10	9.08E-06
Contig016_51959	39	66	13	0	0	0	-8.845294081	-1.542893505	1.64E-10	9.35E-06
Chr09_773996	33	31	32	1	2	2	-4.877956752	-1.848160208	1.76E-10	9.88E-06
Chr13_13697572	60	27	28	5	0	0	-5.054340897	-1.706211105	2.06E-10	1.14E-05
Chr10_27621709	0	0	0	36	63	27	8.067493041	-2.156398069	2.48E-10	1.32E-05
Chr10_27621713	0	0	0	36	63	27	8.067493041	-2.156398069	2.48E-10	1.32E-05
Chr05_3122233	3	0	2	54	83	65	4.670682287	-1.416812813	2.84E-10	1.49E-05
Chr17_2626433	39	20	43	3	2	0	-4.967698526	-1.823868223	3.00E-10	1.52E-05
Contig016_50811	30	39	15	0	0	0	-8.309851843	-2.046592071	3.00E-10	1.52E-05
Chr05_3357000	1	0	0	60	53	27	6.091035751	-1.995527002	3.33E-10	1.64E-05
Chr05_3357001	1	0	0	60	53	27	6.091035751	-1.995527002	3.33E-10	1.64E-05
Chr03_34331490	60	42	9	0	0	0	-8.606537057	-1.759528089	3.51E-10	1.70E-05
Chr06_17715413	87	46	39	12	5	2	-3.83409007	-1.078661598	3.83E-10	1.80E-05
Chr06_17715414	87	46	39	12	5	2	-3.83409007	-1.078661598	3.83E-10	1.80E-05
Chr10_28533296	1	0	0	96	46	28	6.384992843	-1.738044512	4.75E-10	2.17E-05
Chr10_28533302	1	0	0	96	46	28	6.384992843	-1.738044512	4.75E-10	2.17E-05
Contig005_269865	73	14	26	1	2	1	-5.234118229	-1.819154031	5.11E-10	2.27E-05
Contig005_269866	73	14	26	1	2	1	-5.234118229	-1.819154031	5.11E-10	2.27E-05
Chr11_8392380	55	24	42	6	2	2	-4.191026429	-1.582878134	5.18E-10	2.27E-05
Chr15_19789865	0	0	1	60	67	21	6.077757604	-1.969646435	5.88E-10	2.50E-05
Chr15_19789866	0	0	1	60	67	21	6.077757604	-1.969646435	5.88E-10	2.50E-05
Chr15_19791959	0	1	0	66	77	23	6.219996181	-1.826765721	5.95E-10	2.50E-05
Chr15_11483584	364	177	110	30	3	7	-4.60052486	0.745865592	7.31E-10	2.85E-05
Chr15_11483585	364	177	110	30	3	7	-4.60052486	0.745865592	7.31E-10	2.85E-05
Chr22_11426835	28	11	35	0	0	0	-8.021557021	-2.303148033	7.11E-10	2.85E-05
Chr22_11426836	28	11	35	0	0	0	-8.021557021	-2.303148033	7.11E-10	2.85E-05
Chr22_11426840	28	11	35	0	0	0	-8.021557021	-2.303148033	7.11E-10	2.85E-05
Chr09_777745	28	15	18	1	0	0	-6.079508562	-2.546445825	7.29E-10	2.85E-05
Chr03_34331310	68	33	8	1	0	0	-6.85481293	-1.831415048	8.52E-10	3.28E-05
Chr22_11426827	27	11	35	0	0	0	-8.006298072	-2.317460758	8.76E-10	3.29E-05
Chr22_11426829	27	11	35	0	0	0	-8.006298072	-2.317460758	8.76E-10	3.29E-05
Contig016_50841	39	42	10	0	0	0	-8.396197728	-1.96470126	1.05E-09	3.88E-05
Chr05_3346893	0	0	1	28	114	35	6.315630923	-1.756364498	1.13E-09	4.15E-05
Contig216_19020	103	67	235	21	7	3	-4.462334757	0.176969305	1.28E-09	4.59E-05
Chr03_38597038	0	0	0	37	41	29	7.901409702	-2.302717066	1.27E-09	4.59E-05
Chr15_19791947	0	1	1	67	78	23	5.396909517	-1.799685236	1.32E-09	4.70E-05
Chr22_11426759	30	9	38	1	0	0	-6.402903184	-2.251523226	1.69E-09	5.58E-05
Chr22_11426761	30	9	38	1	0	0	-6.402903184	-2.251523226	1.69E-09	5.58E-05
Chr22_11426767	30	9	38	1	0	0	-6.402903184	-2.251523226	1.69E-09	5.58E-05
Chr22_11426795	34	8	55	0	0	0	-8.400305144	-1.949028239	1.68E-09	5.58E-05
Chr22_11426801	34	8	55	0	0	0	-8.400305144	-1.949028239	1.68E-09	5.58E-05
Chr22_11426802	34	8	55	0	0	0	-8.400305144	-1.949028239	1.68E-09	5.58E-05
Contig016_64041	47	48	27	2	3	4	-4.400190133	-1.493677317	1.65E-09	5.58E-05
Chr13_6687018	411	46	74	10	4	9	-4.83102981	0.267151052	1.74E-09	5.61E-05
Chr13_6687022	411	46	74	10	4	9	-4.83102981	0.267151052	1.74E-09	5.61E-05
Chr22_11426768	29	9	38	1	0	0	-6.388141736	-2.265278301	2.01E-09	6.43E-05
Chr22_11426772	29	9	38	0	0	0	-8.048703483	-2.276724585	2.17E-09	6.87E-05
Chr09_1269149	22	13	24	0	0	0	-7.719588886	-2.579812795	2.32E-09	7.28E-05
Chr05_28188869	141	121	90	31	29	19	-2.874607528	0.09394297	2.40E-09	7.38E-05
Chr05_28188870	141	121	90	31	29	19	-2.874607528	0.09394297	2.40E-09	7.38E-05
Contig004_319049	51	27	22	2	6	0	-4.332470478	-1.86023985	2.67E-09	7.98E-05
Contig004_319050	51	27	22	2	6	0	-4.332470478	-1.86023985	2.67E-09	7.98E-05
Contig016_51179	45	36	8	0	0	0	-8.312490746	-2.03891917	2.67E-09	7.98E-05
Contig016_52019	24	31	13	0	0	0	-8.002747691	-2.332036614	2.83E-09	8.38E-05
Contig016_52034	24	29	13	0	0	0	-7.94988458	-2.379355102	2.90E-09	8.50E-05
Contig005_254077	75	15	16	2	0	0	-5.965656211	-1.941236307	3.18E-09	9.16E-05
Contig005_254078	75	15	16	2	0	0	-5.965656211	-1.941236307	3.18E-09	9.16E-05
Chr15_19849546	0	0	3	80	50	49	5.116094129	-1.582192963	3.24E-09	9.24E-05
Chr15_5299070	29	24	11	1	0	0	-6.188564728	-2.452791253	3.52E-09	9.84E-05
Chr03_34331370	51	37	7	0	0	0	-8.387825719	-1.966756778	3.54E-09	9.84E-05
Chr03_34331400	58	31	7	0	0	0	-8.34957317	-1.997313063	3.53E-09	9.84E-05
Chr05_31395877	3	0	2	35	151	44	4.702198359	-1.392680355	3.96E-09	0.000109107
Chr17_2626432	32	18	34	3	2	0	-4.695084336	-2.072429356	4.14E-09	0.000113101
Chr04_4980560	0	0	0	23	64	30	7.976598481	-2.236569092	4.24E-09	0.000113879
Chr04_4980561	0	0	0	23	64	30	7.976598481	-2.236569092	4.24E-09	0.000113879
Chr12_26620982	0	0	0	17	76	70	8.597130398	-1.69350183	4.68E-09	0.000124582
Chr16_23802045	0	0	0	21	57	67	8.467344029	-1.812547383	4.99E-09	0.00013185
Contig016_50689	27	55	10	0	0	0	-8.512755972	-1.865085374	5.42E-09	0.000141996
Contig016_51456	66	46	5	0	0	0	-8.676956909	-1.692792207	5.47E-09	0.000141999
Chr11_8392394	49	25	33	6	1	2	-4.153302681	-1.739148958	5.77E-09	0.00014871
Contig005_254901	71	17	16	2	1	0	-5.492823932	-1.94230997	6.39E-09	0.000159477
Contig005_254902	71	17	16	2	1	0	-5.492823932	-1.94230997	6.39E-09	0.000159477
Chr05_28188498	127	122	85	34	28	13	-2.928251034	0.027328598	6.37E-09	0.000159477
Chr05_28188499	127	122	85	34	28	13	-2.928251034	0.027328598	6.37E-09	0.000159477
Chr12_26620934	0	0	0	9	110	61	8.639252278	-1.650839828	7.01E-09	0.000168869
Chr12_26620935	0	0	0	9	110	61	8.639252278	-1.650839828	7.01E-09	0.000168869
Chr09_1269164	20	13	21	0	0	0	-7.59898891	-2.688196081	6.90E-09	0.000168869
Chr09_28407825	20	13	20	1	0	0	-5.910354965	-2.697499631	7.03E-09	0.000168869
Chr09_28407832	20	13	20	1	0	0	-5.910354965	-2.697499631	7.03E-09	0.000168869
Chr03_34331460	58	31	6	1	0	0	-6.671370403	-2.003528429	7.15E-09	0.000170477
Chr10_258408	83	29	58	0	0	7	-4.92952064	-1.157726247	7.24E-09	0.000171394
Chr03_34331340	60	30	6	1	0	0	-6.674827236	-1.999113421	7.30E-09	0.00017144
Chr05_3327504	1	0	0	27	58	33	5.875371862	-2.18763477	7.55E-09	0.000176028
Chr05_3357095	0	0	0	24	48	31	7.844610529	-2.352724358	7.89E-09	0.000180094
Chr05_3357096	0	0	0	24	48	31	7.844610529	-2.352724358	7.89E-09	0.000180094
Chr05_3357097	0	0	0	24	48	31	7.844610529	-2.352724358	7.89E-09	0.000180094
Chr22_5176844	36	18	17	2	2	0	-4.706087443	-2.334438758	8.29E-09	0.000187835
Contig016_50796	22	26	12	0	0	0	-7.808905277	-2.507699469	8.40E-09	0.000189062
Chr05_28188387	150	124	104	25	36	28	-2.769755556	0.206344103	9.95E-09	0.00021933
Chr05_28188610	149	126	94	37	21	20	-2.925733358	0.153551512	9.91E-09	0.00021933
Chr05_28188611	149	126	94	37	21	20	-2.925733358	0.153551512	9.91E-09	0.00021933
Chr15_19790159	0	1	1	61	46	28	5.166466467	-2.002447959	1.02E-08	0.000223254
Chr12_26582911	0	0	0	10	78	64	8.479524654	-1.800860737	1.09E-08	0.000233056
Chr12_26582912	0	0	0	10	78	64	8.479524654	-1.800860737	1.09E-08	0.000233056
Chr17_6392323	13	574	624	7	4	3	-7.325801826	1.897178017	1.09E-08	0.000233056
Chr01_7971127	23	24	17	2	0	0	-5.473433358	-2.407697416	1.09E-08	0.000233056
Contig502_5052	77	50	32	9	15	4	-3.239698097	-1.118175849	1.11E-08	0.000235008
Chr17_6392331	13	565	604	7	4	3	-7.291980648	1.863574967	1.13E-08	0.000236871
Chr05_3135546	2	0	2	38	71	35	4.393589569	-1.919173152	1.17E-08	0.00024385
Contig005_114768	65	22	12	2	1	0	-5.455587335	-1.979438921	1.28E-08	0.000264872
Chr13_9146481	0	0	1	63	65	14	5.981561917	-2.048720504	1.29E-08	0.000264948
Chr13_9146482	0	0	1	63	65	14	5.981561917	-2.048720504	1.29E-08	0.000264948
Chr22_11426938	32	10	24	2	1	0	-4.930476619	-2.453178394	1.32E-08	0.000267231
Chr22_11426939	32	10	24	2	1	0	-4.930476619	-2.453178394	1.32E-08	0.000267231
Contig016_51194	35	34	7	1	0	0	-6.457064364	-2.212417581	1.34E-08	0.000269877
Chr21_7785811	14	13	42	1	0	0	-6.34708996	-2.311457197	1.47E-08	0.000291178
Chr21_7785817	14	13	42	1	0	0	-6.34708996	-2.311457197	1.47E-08	0.000291178
Chr12_25377229	51	19	15	3	0	0	-5.239428007	-2.153118238	1.55E-08	0.000300503
Chr12_26617219	0	0	0	11	120	62	8.723726934	-1.572561252	1.59E-08	0.000300503
Chr12_26617220	0	0	0	11	120	62	8.723726934	-1.572561252	1.59E-08	0.000300503
Contig005_112645	34	8	18	0	0	0	-7.634939208	-2.645610939	1.57E-08	0.000300503
Chr02_968896	48	23	30	6	3	2	-3.812719653	-1.807951954	1.53E-08	0.000300503
Chr09_3895936	0	1	0	27	83	32	6.018537373	-2.001671396	1.59E-08	0.000300503
Chr09_3895943	0	1	0	27	83	32	6.018537373	-2.001671396	1.59E-08	0.000300503
Chr09_3895944	0	1	0	27	83	32	6.018537373	-2.001671396	1.59E-08	0.000300503
Chr05_3088606	1	0	0	47	41	20	5.714605473	-2.322946538	1.65E-08	0.000309357
Chr11_20506373	0	0	0	29	31	39	7.887748846	-2.321196458	2.07E-08	0.000380201
Chr11_20506374	0	0	0	29	31	39	7.887748846	-2.321196458	2.07E-08	0.000380201
Contig016_51689	22	62	9	0	0	0	-8.573917096	-1.812503625	2.06E-08	0.000380201
Chr05_3325575	0	0	0	26	55	18	7.683916096	-2.485258619	2.05E-08	0.000380201
Contig016_51809	25	54	8	0	0	0	-8.442181796	-1.934363299	2.13E-08	0.000388527
Chr26_16055968	20	17	13	0	0	0	-7.504054068	-2.774635846	2.25E-08	0.000406551
Chr03_30640617	44	12	19	2	2	0	-4.723550339	-2.317094964	2.26E-08	0.000406551
Chr03_30640618	44	12	19	2	2	0	-4.723550339	-2.317094964	2.26E-08	0.000406551
Chr12_26582957	0	0	0	7	91	76	8.68407061	-1.61624179	2.45E-08	0.00042821
Chr12_26582958	0	0	0	7	91	76	8.68407061	-1.61624179	2.45E-08	0.00042821
Chr12_26582959	0	0	0	7	91	76	8.68407061	-1.61624179	2.45E-08	0.00042821
Chr12_26582960	0	0	0	7	91	76	8.68407061	-1.61624179	2.45E-08	0.00042821
Chr12_26618100	0	0	0	9	76	55	8.333429386	-1.930635782	2.44E-08	0.00042821
Chr11_23579927	0	0	0	33	28	32	7.768070178	-2.421611064	2.58E-08	0.000437747
Chr12_26618863	0	0	0	8	78	72	8.5649008	-1.726005308	2.55E-08	0.000437747
Chr12_26618864	0	0	0	8	78	72	8.5649008	-1.726005308	2.55E-08	0.000437747
Chr12_26619378	0	0	0	11	91	73	8.678627856	-1.619364743	2.56E-08	0.000437747
Chr12_26619379	0	0	0	11	91	73	8.678627856	-1.619364743	2.56E-08	0.000437747
Contig005_112652	31	8	17	0	0	0	-7.545550928	-2.725694867	2.68E-08	0.000452892
Chr11_17683	9	7	22	216	323	94	3.21017211	0.094177059	2.73E-08	0.000457227
Chr11_17684	9	7	22	216	323	94	3.21017211	0.094177059	2.73E-08	0.000457227
Chr12_26582935	0	0	0	7	95	63	8.554635023	-1.730757389	2.89E-08	0.000475527
Chr12_26582936	0	0	0	7	95	63	8.554635023	-1.730757389	2.89E-08	0.000475527
Chr15_19797800	0	0	0	36	33	19	7.587110763	-2.569511629	2.92E-08	0.000475527
Chr15_19797801	0	0	0	36	33	19	7.587110763	-2.569511629	2.92E-08	0.000475527
Chr15_19797810	0	0	0	36	33	19	7.587110763	-2.569511629	2.92E-08	0.000475527
Chr10_22613160	31	9	14	1	0	0	-5.832061643	-2.756499498	2.95E-08	0.000476385
Contig008_135329	23	19	18	1	2	1	-4.502190152	-2.483724939	2.95E-08	0.000476385
Chr26_16055969	20	17	12	0	0	0	-7.473782494	-2.801405964	3.30E-08	0.000524826
Contig003_320005	181	36	238	1	19	0	-5.382129711	0.215646367	3.29E-08	0.000524826
Contig003_320006	181	36	238	1	19	0	-5.382129711	0.215646367	3.29E-08	0.000524826
Contig005_112646	31	8	16	0	0	0	-7.516228336	-2.751116926	3.36E-08	0.000531965
Contig016_51734	18	23	12	0	0	0	-7.640525716	-2.660505379	3.39E-08	0.000532988
Chr12_26620909	0	0	0	6	116	61	8.652963208	-1.638161356	3.44E-08	0.000533684
Chr12_26620910	0	0	0	6	116	61	8.652963208	-1.638161356	3.44E-08	0.000533684
Contig018_67916	465	40	150	17	13	19	-4.08044981	0.622054331	3.43E-08	0.000533684
Contig016_51929	25	55	7	0	0	0	-8.44628709	-1.931521663	3.66E-08	0.000565537
Contig018_67924	457	39	152	17	13	19	-4.067194875	0.609675692	3.80E-08	0.000583776
Chr04_15168199	47	10	30	4	0	0	-4.896745603	-2.11858062	3.95E-08	0.000604375
Chr12_26617539	0	0	0	6	102	65	8.61506106	-1.675547125	4.19E-08	0.00062832
Chr12_26617540	0	0	0	6	102	65	8.61506106	-1.675547125	4.19E-08	0.00062832
Chr12_26617781	0	0	0	7	82	66	8.50768461	-1.776257014	4.21E-08	0.00062832
Chr12_26617782	0	0	0	7	82	66	8.50768461	-1.776257014	4.21E-08	0.00062832
Chr02_42282969	22	22	18	2	0	1	-4.895534636	-2.432831833	4.15E-08	0.00062832
Chr05_3326070	0	0	0	23	35	33	7.727219265	-2.456900138	4.48E-08	0.000662662
Chr05_3326071	0	0	0	23	35	33	7.727219265	-2.456900138	4.48E-08	0.000662662
Chr12_26620694	0	0	0	7	85	59	8.436356279	-1.838355846	4.57E-08	0.000672513
Chr11_23414583	125	10	48	1	8	1	-4.746393189	-1.190823512	4.74E-08	0.000689268
Chr11_23414588	125	10	48	1	8	1	-4.746393189	-1.190823512	4.74E-08	0.000689268
Contig018_67888	404	37	120	5	20	15	-4.211105245	0.391072122	4.77E-08	0.000689268
Chr05_3088605	1	0	1	47	42	20	4.881495554	-2.295815891	4.75E-08	0.000689268
Chr04_32937139	0	0	0	32	54	13	7.651403228	-2.5103876	4.84E-08	0.00069634
Chr16_18056200	26	25	20	4	2	0	-4.256945259	-2.238830715	4.94E-08	0.000699694
Chr05_3222400	0	1	0	30	35	47	5.874952056	-2.132247158	4.95E-08	0.000699694
Chr05_3222401	0	1	0	30	35	47	5.874952056	-2.132247158	4.95E-08	0.000699694
Chr05_3299659	0	0	0	26	42	18	7.519477722	-2.625186468	4.90E-08	0.000699694
Chr12_26620790	0	0	0	7	74	72	8.531354919	-1.757704873	5.06E-08	0.000701582
Chr15_19788660	0	0	0	46	44	12	7.716534224	-2.455311224	5.01E-08	0.000701582
Chr15_19788661	0	0	0	46	44	12	7.716534224	-2.455311224	5.01E-08	0.000701582
Chr15_19799534	0	0	1	52	35	19	5.65781471	-2.333073101	5.07E-08	0.000701582
Chr15_19799535	0	0	1	52	35	19	5.65781471	-2.333073101	5.07E-08	0.000701582
Contig016_51209	32	28	6	1	0	0	-6.235666404	-2.412297462	5.10E-08	0.000702268
Chr23_4030471	17	22	18	0	0	1	-6.043726666	-2.542170835	5.22E-08	0.000716399
Chr05_3324392	0	3	1	39	134	34	4.694105241	-1.53760712	5.40E-08	0.00073732
Chr09_9658848	13	4	4	120	118	45	3.051141211	-0.973002872	5.62E-08	0.000760474
Chr09_9658849	13	4	4	120	118	45	3.051141211	-0.973002872	5.62E-08	0.000760474
Chr12_26620742	0	0	0	6	91	64	8.533397924	-1.751238369	5.67E-08	0.000761407
Chr12_26620743	0	0	0	6	91	64	8.533397924	-1.751238369	5.67E-08	0.000761407
Chr12_26617830	0	0	0	6	79	82	8.674890743	-1.62819994	5.90E-08	0.000764826
Chr12_26617831	0	0	0	6	79	82	8.674890743	-1.62819994	5.90E-08	0.000764826
Chr12_26620718	0	0	0	6	95	60	8.508975137	-1.77165823	5.92E-08	0.000764826
Chr12_26621052	0	0	3	34	85	36	4.803946895	-1.853399449	6.02E-08	0.000764826
Chr12_26621053	0	0	3	34	85	36	4.803946895	-1.853399449	6.02E-08	0.000764826
Chr15_19788958	0	0	3	56	47	37	4.739577689	-1.912370007	5.97E-08	0.000764826
Chr15_19788960	0	0	3	56	47	37	4.739577689	-1.912370007	5.97E-08	0.000764826
Chr19_8089635	37	32	5	0	0	0	-8.058487599	-2.277200695	5.92E-08	0.000764826
Chr21_11045852	148	327	5	3	1	1	-7.33608324	0.507745177	6.03E-08	0.000764826
Chr21_11045853	148	327	5	3	1	1	-7.33608324	0.507745177	6.03E-08	0.000764826
Chr26_4527758	38	26	23	6	2	1	-3.922177196	-1.983812082	5.92E-08	0.000764826
Contig005_114802	34	24	6	0	0	0	-7.816795739	-2.493463099	5.78E-08	0.000764826
Chr05_3326099	0	1	0	34	39	37	5.788666049	-2.206796603	5.80E-08	0.000764826
Chr05_3326100	0	1	0	34	39	37	5.788666049	-2.206796603	5.80E-08	0.000764826
Chr11_8392352	31	21	22	4	0	1	-4.450396193	-2.222553816	6.06E-08	0.000764869
Chr08_28352540	37	25	25	4	5	3	-3.519162894	-1.951744294	6.16E-08	0.000772142
Chr08_28352541	37	25	25	4	5	3	-3.519162894	-1.951744294	6.16E-08	0.000772142
Contig016_51426	17	24	11	0	0	0	-7.626839031	-2.675245554	6.25E-08	0.000779742
Chr11_1968633	26	23	15	3	1	0	-4.612270695	-2.403934704	6.39E-08	0.000791535
Chr12_26620862	0	0	0	6	88	63	8.50097266	-1.780880562	6.42E-08	0.000791535
Chr12_26620863	0	0	0	6	88	63	8.50097266	-1.780880562	6.42E-08	0.000791535
Chr02_40972431	0	2	1	44	49	47	4.750773647	-1.871149105	6.70E-08	0.000823188
Chr12_26620252	0	0	0	6	84	66	8.512878008	-1.771577666	6.75E-08	0.000823245
Chr12_26620253	0	0	0	6	84	66	8.512878008	-1.771577666	6.75E-08	0.000823245
Chr05_3299797	0	0	1	31	39	22	5.469516934	-2.49381791	6.87E-08	0.000832005
Chr05_3299798	0	0	1	31	39	22	5.469516934	-2.49381791	6.87E-08	0.000832005
Chr01_30989895	0	1	0	31	62	21	5.689413839	-2.287537576	7.07E-08	0.000849399
Chr01_30989896	0	1	0	31	62	21	5.689413839	-2.287537576	7.07E-08	0.000849399
Chr09_8339319	15	16	15	0	0	0	-7.415675798	-2.855309297	7.13E-08	0.000850519
Chr09_8339320	15	16	15	0	0	0	-7.415675798	-2.855309297	7.13E-08	0.000850519
Contig098_48467	21	17	10	0	0	0	-7.434724734	-2.835267448	7.33E-08	0.000863808
Contig098_48468	21	17	10	0	0	0	-7.434724734	-2.835267448	7.33E-08	0.000863808
Chr02_40972415	2	2	2	50	49	63	4.11331316	-1.617353031	7.30E-08	0.000863808
Chr05_3346906	1	2	3	34	127	40	4.173486095	-1.531799584	7.69E-08	0.000903786
Chr04_2087584	5	3	5	121	59	52	3.468794673	-1.186728402	7.73E-08	0.000905059
Chr05_3346907	1	2	3	34	125	40	4.161936838	-1.542104632	7.79E-08	0.000908119
Contig018_67906	723	50	218	9	31	24	-4.331520279	1.183736298	8.07E-08	0.000937973
Chr12_26617635	0	0	0	6	82	62	8.447224385	-1.830309753	8.14E-08	0.000938764
Chr12_26617636	0	0	0	6	82	62	8.447224385	-1.830309753	8.14E-08	0.000938764
Chr09_778949	27	30	6	1	0	0	-6.208670485	-2.441529592	8.21E-08	0.000943293
Chr15_19811718	2	0	0	40	27	35	4.966136633	-2.272338179	8.31E-08	0.000951463
Contig098_48479	20	17	10	1	0	0	-5.750755844	-2.838730219	8.39E-08	0.000957803
Chr13_17811455	5	3	1	33	129	63	3.918065446	-1.304176511	8.63E-08	0.000977874
Chr13_17811456	5	3	1	33	129	63	3.918065446	-1.304176511	8.63E-08	0.000977874
Chr05_3135679	0	1	5	67	63	45	4.081210806	-1.602924687	8.71E-08	0.000983329
Chr12_26617291	0	0	0	7	66	63	8.355466656	-1.916199965	8.79E-08	0.00098571
Chr12_26617292	0	0	0	7	66	63	8.355466656	-1.916199965	8.79E-08	0.00098571
Chr24_16800785	13	5	9	65	213	86	3.029692472	-0.616130463	8.85E-08	0.000988933
Chr05_28188715	196	364	97	45	41	20	-3.507077165	1.036900337	8.98E-08	0.000999866
Chr22_11426908	14	10	28	1	0	0	-5.912569197	-2.697882626	9.14E-08	0.001014128
Chr05_28188714	195	364	97	45	41	20	-3.505613663	1.035551663	9.27E-08	0.001024726
Chr04_33895896	43	34	13	0	0	3	-5.29265241	-1.97869105	9.39E-08	0.001034976
Chr18_15717045	42	14	17	3	0	1	-4.624613451	-2.329271177	9.48E-08	0.001036113
Contig091_13631	59	94	29	2	3	8	-4.422163556	-0.871902673	9.60E-08	0.001036113
Contig091_13632	59	94	29	2	3	8	-4.422163556	-0.871902673	9.60E-08	0.001036113
Chr05_3135668	0	1	5	66	63	45	4.073345624	-1.609707399	9.56E-08	0.001036113
Chr05_3135671	0	1	5	66	63	45	4.073345624	-1.609707399	9.56E-08	0.001036113
Chr05_3135672	0	1	5	66	63	45	4.073345624	-1.609707399	9.56E-08	0.001036113
Contig210_22480	493	236	80	47	58	32	-3.182566961	1.132240324	9.75E-08	0.001045891
Contig210_22481	493	236	80	47	58	32	-3.182566961	1.132240324	9.75E-08	0.001045891
Chr05_15855063	0	0	2	53	29	38	5.107049829	-2.07058299	9.97E-08	0.001065418
Chr11_1968623	22	15	14	2	1	0	-4.623837253	-2.723352955	1.03E-07	0.001097449
Chr12_26617515	1	0	0	9	88	57	6.32164777	-1.816975726	1.04E-07	0.001097449
Chr12_26617516	1	0	0	9	88	57	6.32164777	-1.816975726	1.04E-07	0.001097449
Chr05_3135664	0	1	5	66	63	44	4.061520256	-1.619840191	1.04E-07	0.001097449
Chr09_5723507	0	0	0	20	81	10	7.722752512	-2.440255452	1.04E-07	0.001097449
Contig005_112630	34	8	18	1	2	0	-4.778637864	-2.606839599	1.05E-07	0.001100131
Chr21_11045860	150	332	5	3	1	2	-7.058767122	0.531095166	1.12E-07	0.001165871
Chr13_9657079	251	197	32	16	22	16	-3.810826748	0.418391566	1.18E-07	0.001227503
Chr08_6490527	1	0	0	23	59	20	5.587224342	-2.43185817	1.22E-07	0.001260209
Chr08_6490528	1	0	0	23	59	20	5.587224342	-2.43185817	1.22E-07	0.001260209
Chr08_6490535	1	0	0	23	59	20	5.587224342	-2.43185817	1.22E-07	0.001260209
Chr18_15717053	42	14	16	3	0	1	-4.601467238	-2.348740501	1.29E-07	0.001321287
Chr05_3135542	2	0	3	38	71	35	4.081844679	-1.905157758	1.30E-07	0.001329118
Chr12_26618421	0	0	0	5	86	59	8.426302567	-1.847957215	1.46E-07	0.001481616
Chr12_26618422	0	0	0	5	86	59	8.426302567	-1.847957215	1.46E-07	0.001481616
Chr03_14087508	24	11	16	0	2	0	-5.106291609	-2.771583349	1.51E-07	0.001521887
Chr03_14087509	24	11	16	0	2	0	-5.106291609	-2.771583349	1.51E-07	0.001521887
Chr16_23802057	0	0	2	21	57	67	5.433866749	-1.78622356	1.53E-07	0.001537427
Chr12_18053546	0	0	0	24	33	20	7.408843412	-2.719103535	1.55E-07	0.001539792
Chr12_18053549	0	0	0	24	33	20	7.408843412	-2.719103535	1.55E-07	0.001539792
Chr12_18053550	0	0	0	24	33	20	7.408843412	-2.719103535	1.55E-07	0.001539792
Chr12_26619306	0	0	0	5	74	72	8.515588585	-1.772994583	1.54E-07	0.001539792
Chr12_26619307	0	0	0	5	74	72	8.515588585	-1.772994583	1.54E-07	0.001539792
Chr17_17712176	14	12	16	1	0	0	-5.604166859	-2.963979654	1.57E-07	0.001550718
Contig502_1373	168	48	89	24	37	19	-2.541306012	-0.198800064	1.59E-07	0.001569858
Chr10_18355078	32	10	9	0	0	0	-7.394932206	-2.855208947	1.67E-07	0.001609592
Chr12_26582983	0	0	0	4	97	67	8.593003806	-1.69752859	1.66E-07	0.001609592
Chr12_26582984	0	0	0	4	97	67	8.593003806	-1.69752859	1.66E-07	0.001609592
Chr24_12079945	75	52	8	4	3	2	-4.517341744	-1.434738834	1.67E-07	0.001609592
Contig005_31743	33	26	7	1	2	0	-5.031003277	-2.403915849	1.67E-07	0.001609592
Contig005_31754	33	26	7	1	2	0	-5.031003277	-2.403915849	1.67E-07	0.001609592
Contig502_5393	70	44	19	8	9	3	-3.424236111	-1.394565503	1.67E-07	0.001609592
Chr09_5742539	45	45	15	4	6	0	-4.189604762	-1.70834135	1.70E-07	0.0016299
Chr09_5742540	45	45	15	4	6	0	-4.189604762	-1.70834135	1.70E-07	0.0016299
Contig018_67898	725	49	217	7	33	24	-4.337020538	1.181867242	1.74E-07	0.001662293
Chr04_20288799	0	0	2	101	23	34	5.457264298	-1.756658178	1.79E-07	0.001704201
Chr12_26619498	0	0	0	5	71	70	8.469611148	-1.814892419	1.81E-07	0.001713022
Chr12_26619499	0	0	0	5	71	70	8.469611148	-1.814892419	1.81E-07	0.001713022
Chr05_3300911	3	4	5	51	89	55	3.275128216	-1.415697772	1.93E-07	0.001825294
Chr26_4527764	38	27	23	7	2	1	-3.798368227	-1.956460518	1.95E-07	0.00183735
Chr21_11045869	144	321	4	3	1	2	-7.00451776	0.478587753	2.08E-07	0.001952811
Chr12_26618989	0	0	0	5	69	68	8.42912245	-1.851496174	2.10E-07	0.001956092
Chr12_26618991	0	0	0	5	69	68	8.42912245	-1.851496174	2.10E-07	0.001956092
Chr05_3336895	2	0	0	35	57	16	4.84239192	-2.363425008	2.11E-07	0.001956092
Chr05_3336896	2	0	0	35	57	16	4.84239192	-2.363425008	2.11E-07	0.001956092
Chr12_26619644	0	0	0	4	89	66	8.529755207	-1.756166054	2.12E-07	0.001956376
Chr12_26619645	0	0	0	4	89	66	8.529755207	-1.756166054	2.12E-07	0.001956376
Chr21_11045876	142	318	4	3	1	2	-6.989807235	0.463983343	2.12E-07	0.001956376
Chr26_16055954	20	17	13	0	2	0	-5.143419385	-2.747462694	2.16E-07	0.001979005
Chr07_4057119	21	30	6	0	1	0	-6.145469817	-2.543289769	2.18E-07	0.001991993
Chr07_4057121	21	30	6	0	1	0	-6.145469817	-2.543289769	2.18E-07	0.001991993
Chr03_29470646	54	41	9	3	4	0	-4.598069328	-1.78447672	2.21E-07	0.002007141
Chr03_29470647	54	41	9	3	4	0	-4.598069328	-1.78447672	2.21E-07	0.002007141
Chr05_28188897	108	144	105	27	41	27	-2.682219651	0.201378138	2.28E-07	0.002059381
Chr05_28188898	108	144	105	27	41	27	-2.682219651	0.201378138	2.28E-07	0.002059381
Contig016_51854	22	43	5	0	0	0	-8.114869551	-2.242637895	2.35E-07	0.002116503
Chr05_3122247	2	0	2	30	48	43	4.24702242	-2.050757976	2.50E-07	0.002237509
Chr05_3122248	2	0	2	30	48	43	4.24702242	-2.050757976	2.50E-07	0.002237509
Chr12_26617587	0	0	0	4	85	62	8.451182123	-1.826987224	2.68E-07	0.002381072
Chr12_26617588	0	0	0	4	85	62	8.451182123	-1.826987224	2.68E-07	0.002381072
Chr13_9593615	256	145	51	25	27	26	-3.105643717	0.341180209	2.72E-07	0.002418425
Contig003_30592	1	1	1	53	36	24	4.420086233	-2.201353254	2.76E-07	0.002437258
Contig003_30593	1	1	1	53	36	24	4.420086233	-2.201353254	2.76E-07	0.002437258
Chr10_27617433	0	0	0	54	20	11	7.517182318	-2.624621311	2.79E-07	0.002454279
Chr15_11483508	210	94	50	31	8	3	-3.72032232	-0.094967131	2.82E-07	0.002454279
Chr15_11483509	210	94	50	31	8	3	-3.72032232	-0.094967131	2.82E-07	0.002454279
Chr15_11483510	210	94	50	31	8	3	-3.72032232	-0.094967131	2.82E-07	0.002454279
Chr15_11483512	210	94	50	31	8	3	-3.72032232	-0.094967131	2.82E-07	0.002454279
Chr04_34166162	10	24	14	0	1	0	-5.948017761	-2.720450926	2.86E-07	0.002483873
Chr12_26618544	0	1	0	9	96	68	6.40931842	-1.642789332	2.96E-07	0.002560948
Chr14_26735156	11	14	14	188	196	68	2.694798897	-0.29259729	2.98E-07	0.002565064
Chr14_26735157	11	14	14	188	196	68	2.694798897	-0.29259729	2.98E-07	0.002565064
Contig565_1022	177	30	94	18	29	14	-2.877290077	-0.301361095	3.05E-07	0.002606854
Chr05_28188742	133	126	74	30	30	27	-2.621373004	0.061297656	3.05E-07	0.002606854
Chr05_28188743	133	126	74	30	30	27	-2.621373004	0.061297656	3.05E-07	0.002606854
Contig086_32195	0	2	0	50	31	38	5.050978464	-2.07798517	3.14E-07	0.00266458
Contig086_32196	0	2	0	50	31	38	5.050978464	-2.07798517	3.14E-07	0.00266458
Chr11_694	7	17	15	210	365	81	3.108569116	0.12290386	3.19E-07	0.002665043
Chr11_695	7	17	15	210	365	81	3.108569116	0.12290386	3.19E-07	0.002665043
Chr13_9593616	256	145	50	25	27	26	-3.101937182	0.338053302	3.17E-07	0.002665043
Chr13_19166231	39	17	11	0	4	0	-4.645176386	-2.438695213	3.18E-07	0.002665043
Chr26_5166603	52	22	3	0	0	0	-7.985766925	-2.327404669	3.16E-07	0.002665043
Chr26_5166604	52	22	3	0	0	0	-7.985766925	-2.327404669	3.16E-07	0.002665043
Chr09_773965	14	17	11	0	0	0	-7.298224701	-2.960472962	3.23E-07	0.002675718
Chr09_773978	14	17	11	0	0	0	-7.298224701	-2.960472962	3.23E-07	0.002675718
Chr09_3894468	0	6	3	70	188	40	4.021844287	-1.040547743	3.23E-07	0.002675718
Chr09_3894469	0	6	3	70	188	40	4.021844287	-1.040547743	3.23E-07	0.002675718
Chr12_26619546	1	1	0	10	101	70	5.687214529	-1.579908978	3.30E-07	0.002715363
Chr26_2858374	53	14	27	0	8	0	-4.235004545	-1.996014783	3.30E-07	0.002715363
Chr05_3335844	1	1	1	33	41	29	4.310383399	-2.294214251	3.32E-07	0.002725358
Chr23_3041991	51	15	9	2	2	0	-4.698107435	-2.341699035	3.38E-07	0.002759612
Chr23_3041997	51	15	9	2	2	0	-4.698107435	-2.341699035	3.38E-07	0.002759612
Chr03_36407552	49	62	11	4	6	1	-4.284664436	-1.469620308	3.41E-07	0.002778258
Contig565_1025	177	31	94	20	29	14	-2.838467882	-0.290017878	3.43E-07	0.002787547
Chr03_30378353	35	8	19	2	2	0	-4.454613087	-2.552734882	3.51E-07	0.002850069
Chr05_3135533	5	1	3	41	74	36	3.357817016	-1.803989961	3.58E-07	0.002895886
Chr05_3135579	0	0	0	33	15	20	7.307441231	-2.808199384	3.62E-07	0.002897962
Chr05_3135580	0	0	0	33	15	20	7.307441231	-2.808199384	3.62E-07	0.002897962
Chr05_3135582	0	0	0	33	15	20	7.307441231	-2.808199384	3.62E-07	0.002897962
Chr05_3135583	0	0	0	33	15	20	7.307441231	-2.808199384	3.62E-07	0.002897962
Chr05_3352163	0	0	0	22	30	20	7.32679223	-2.787494805	3.67E-07	0.002930549
Chr24_16800772	18	7	11	74	223	92	2.724327062	-0.486930521	3.70E-07	0.002945122
Chr04_34166149	10	24	13	0	1	0	-5.919481375	-2.746656091	3.71E-07	0.002945122
Chr05_3324379	0	3	1	35	101	29	4.389081878	-1.804505318	3.96E-07	0.003131427
Chr05_3324380	0	3	1	35	101	29	4.389081878	-1.804505318	3.96E-07	0.003131427
Chr05_28188414	143	142	94	31	39	34	-2.556016455	0.263667379	3.98E-07	0.00314328
Chr09_501178	37	20	22	5	4	2	-3.482640617	-2.105615177	4.02E-07	0.003160673
Chr13_9593609	265	148	51	26	28	27	-3.085349137	0.377695746	4.05E-07	0.003183345
Chr04_33895389	43	41	19	0	1	5	-4.587419972	-1.742133758	4.08E-07	0.003189173
Chr04_33895392	43	41	19	0	1	5	-4.587419972	-1.742133758	4.08E-07	0.003189173
Chr13_1794296	4	0	3	29	70	75	4.089822947	-1.525483126	4.16E-07	0.003192969
Chr13_1794297	4	0	3	29	70	75	4.089822947	-1.525483126	4.16E-07	0.003192969
Chr13_1794306	4	0	3	29	70	75	4.089822947	-1.525483126	4.16E-07	0.003192969
Chr16_9852894	2	0	1	31	48	20	4.225626654	-2.409286482	4.12E-07	0.003192969
Chr16_9852897	2	0	1	31	48	20	4.225626654	-2.409286482	4.12E-07	0.003192969
Chr16_9852898	2	0	1	31	48	20	4.225626654	-2.409286482	4.12E-07	0.003192969
Chr02_40972420	0	3	0	45	47	47	4.71793196	-1.873599774	4.16E-07	0.003192969
Chr16_19225374	79	29	12	6	3	1	-4.13688349	-1.667555431	4.21E-07	0.003228028
Chr13_11955391	19	18	12	0	3	0	-4.65937669	-2.749563507	4.31E-07	0.003292651
Chr05_28188415	143	142	94	32	39	34	-2.543133794	0.265519024	4.35E-07	0.003313658
Contig005_101190	21	12	18	2	2	0	-4.267786223	-2.716312674	4.60E-07	0.003498499
Contig016_51583	28	44	3	0	0	0	-8.183358546	-2.17619554	4.68E-07	0.003552826
Chr14_26730148	145	39	16	11	5	3	-3.899037234	-0.99623107	4.75E-07	0.003592937
Chr12_26621027	0	0	0	3	93	60	8.471078845	-1.807302774	4.78E-07	0.003593056
Chr12_26621028	0	0	0	3	93	60	8.471078845	-1.807302774	4.78E-07	0.003593056
Chr12_26621029	0	0	0	3	93	60	8.471078845	-1.807302774	4.78E-07	0.003593056
Chr01_30981867	0	0	0	28	28	15	7.271095694	-2.830641773	4.81E-07	0.003604284
Chr24_16800773	18	7	11	74	215	87	2.671788442	-0.530702394	5.03E-07	0.003764284
Chr13_1290179	2	0	0	16	56	27	4.801774277	-2.409611275	5.12E-07	0.003781439
Chr13_1290180	2	0	0	16	56	27	4.801774277	-2.409611275	5.12E-07	0.003781439
Chr18_22720729	86	46	9	6	5	1	-4.199971768	-1.403600185	5.11E-07	0.003781439
Chr23_3945252	31	18	10	3	1	0	-4.431493107	-2.557729402	5.12E-07	0.003781439
Chr23_3945253	31	18	10	3	1	0	-4.431493107	-2.557729402	5.12E-07	0.003781439
Chr07_4057615	35	20	6	1	2	0	-4.865921875	-2.544245764	5.12E-07	0.003781439
Contig008_130931	22	7	12	0	0	0	-7.11738236	-3.096259788	5.18E-07	0.003814067
Contig016_51599	27	44	3	0	0	0	-8.169973032	-2.189514556	5.21E-07	0.003827015
Contig016_64165	62	62	19	11	5	4	-3.545846308	-1.231779629	5.24E-07	0.003836412
Chr15_19812031	0	0	0	36	20	20	7.436397377	-2.698887306	5.27E-07	0.003854182
Chr05_3234010	0	0	0	25	16	21	7.19131951	-2.904224556	5.32E-07	0.00387535
Chr05_3234011	0	0	0	25	16	21	7.19131951	-2.904224556	5.32E-07	0.00387535
Chr12_26620496	0	0	0	4	69	54	8.216489544	-2.038515094	5.47E-07	0.003948428
Chr12_26620497	0	0	0	4	69	54	8.216489544	-2.038515094	5.47E-07	0.003948428
Chr05_3326671	0	0	0	43	43	8	7.567608901	-2.577113028	5.47E-07	0.003948428
Chr05_3326672	0	0	0	43	43	8	7.567608901	-2.577113028	5.47E-07	0.003948428
Chr10_24204074	32	20	4	1	0	0	-5.940296658	-2.668017595	5.50E-07	0.003959709
Chr15_2022320	45	13	16	0	0	3	-4.896548846	-2.329485675	5.55E-07	0.003973856
Chr07_2536087	13	12	12	1	0	0	-5.424454155	-3.114611207	5.56E-07	0.003973856
Chr07_2536101	13	12	12	1	0	0	-5.424454155	-3.114611207	5.56E-07	0.003973856
Chr05_3233996	0	0	0	33	19	23	7.447170683	-2.692299553	5.61E-07	0.003989015
Chr05_3233997	0	0	0	33	19	23	7.447170683	-2.692299553	5.61E-07	0.003989015
Contig066_26284	8	14	17	184	207	78	2.729293098	-0.235640608	5.80E-07	0.004107877
Contig066_26285	8	14	17	184	207	78	2.729293098	-0.235640608	5.80E-07	0.004107877
Chr01_28431255	52	14	39	7	7	1	-3.465774814	-1.769839067	5.91E-07	0.004168013
Chr01_28431258	52	14	39	7	7	1	-3.465774814	-1.769839067	5.91E-07	0.004168013
Chr01_28448250	15	7	20	0	0	0	-7.223269061	-3.013602924	6.01E-07	0.004219172
Chr01_28448251	15	7	20	0	0	0	-7.223269061	-3.013602924	6.01E-07	0.004219172
Chr02_245101	0	0	0	31	35	7	7.209345479	-2.871880483	6.14E-07	0.004282347
Chr02_245102	0	0	0	31	35	7	7.209345479	-2.871880483	6.14E-07	0.004282347
Chr02_245103	0	0	0	31	35	7	7.209345479	-2.871880483	6.14E-07	0.004282347
Chr11_8392408	30	17	26	6	2	0	-3.851577686	-2.22489364	6.44E-07	0.004482574
Chr11_478796	0	0	0	35	29	12	7.337525876	-2.774090665	6.45E-07	0.0044829
Chr23_5603141	124	78	17	12	4	7	-3.810966617	-0.732869982	6.49E-07	0.004496449
Chr23_3689040	32	10	10	1	1	0	-5.042585035	-2.797254823	6.60E-07	0.004554264
Chr23_3689041	32	10	10	1	1	0	-5.042585035	-2.797254823	6.60E-07	0.004554264
Chr16_7083429	29	8	13	1	0	1	-4.922761031	-2.82970997	6.63E-07	0.004564284
Chr24_12079931	52	46	6	3	2	1	-4.752346808	-1.765394319	6.88E-07	0.004719718
Chr24_12079932	52	46	6	3	2	1	-4.752346808	-1.765394319	6.88E-07	0.004719718
Chr09_2474364	40	40	13	0	0	4	-4.958273392	-1.891338589	7.00E-07	0.004781082
Chr09_2474365	40	40	13	0	0	4	-4.958273392	-1.891338589	7.00E-07	0.004781082
Chr05_3135075	1	0	0	22	37	20	5.288004406	-2.682590549	7.04E-07	0.004782913
Chr05_3135076	1	0	0	22	37	20	5.288004406	-2.682590549	7.04E-07	0.004782913
Chr13_654800	26	23	12	3	0	1	-4.481747334	-2.458902438	7.28E-07	0.004920488
Chr13_1291067	0	0	0	36	28	12	7.341010481	-2.771307903	7.28E-07	0.004920488
Chr13_1291074	0	0	0	36	28	12	7.341010481	-2.771307903	7.28E-07	0.004920488
Chr15_19801481	0	0	0	41	26	12	7.402803175	-2.720410538	7.35E-07	0.004923445
Chr15_19801482	0	0	0	41	26	12	7.402803175	-2.720410538	7.35E-07	0.004923445
Chr05_4596472	31	46	4	1	1	0	-5.910110656	-2.061313479	7.33E-07	0.004923445
Chr05_4596473	31	46	4	1	1	0	-5.910110656	-2.061313479	7.33E-07	0.004923445
Chr10_28397626	2	1	1	45	41	21	3.951509796	-2.276435096	7.50E-07	0.004982108
Chr10_28397632	2	1	1	45	41	21	3.951509796	-2.276435096	7.50E-07	0.004982108
Chr05_3228206	1	0	0	24	24	19	5.100972974	-2.837823991	7.52E-07	0.004982108
Chr05_3346919	1	2	4	32	130	38	3.932535129	-1.537375065	7.49E-07	0.004982108
Chr05_3346920	1	2	4	32	130	38	3.932535129	-1.537375065	7.49E-07	0.004982108
Chr05_3120862	0	0	1	28	52	12	5.354520068	-2.581527474	7.55E-07	0.004993577
Chr05_3228814	0	2	0	43	31	31	4.847487164	-2.252052308	7.62E-07	0.005028772
Chr03_18756576	66	22	25	10	3	1	-3.600650686	-1.697741802	7.64E-07	0.005031931
Chr03_33594638	36	15	12	0	4	1	-4.219740518	-2.495890144	7.79E-07	0.005119956
Chr05_3228511	0	0	0	28	20	11	7.004972255	-3.043192881	7.92E-07	0.005161462
Chr05_3228514	0	0	0	28	20	11	7.004972255	-3.043192881	7.92E-07	0.005161462
Chr09_22988435	18	6	16	0	0	0	-7.111278186	-3.103687117	7.89E-07	0.005161462
Chr09_22988436	18	6	16	0	0	0	-7.111278186	-3.103687117	7.89E-07	0.005161462
Chr05_28188526	242	208	115	59	55	48	-2.474805683	0.820715751	8.01E-07	0.005202622
Chr05_28188527	242	208	115	59	55	48	-2.474805683	0.820715751	8.01E-07	0.005202622
Chr15_20978398	22	8	9	0	0	0	-7.044436838	-3.157348075	8.25E-07	0.005346182
Chr11_11541757	0	0	0	27	44	6	7.244085873	-2.839720182	8.40E-07	0.005430192
Chr12_26619112	0	0	0	3	80	53	8.27886875	-1.980347221	8.50E-07	0.005478006
Chr12_26619113	0	0	0	3	80	53	8.27886875	-1.980347221	8.50E-07	0.005478006
Chr23_3888195	96	11	24	5	3	3	-3.976682531	-1.619213659	8.69E-07	0.005563884
Chr23_3888196	96	11	24	5	3	3	-3.976682531	-1.619213659	8.69E-07	0.005563884
Contig013_5535	21	5	16	1	0	0	-5.489694216	-3.046058913	8.72E-07	0.005563884
Contig013_5536	21	5	16	1	0	0	-5.489694216	-3.046058913	8.72E-07	0.005563884
Chr05_3135490	1	0	0	22	24	22	5.149667305	-2.801670113	8.72E-07	0.005563884
Contig407_5073	2	1	0	42	30	23	4.223843893	-2.397817328	8.89E-07	0.00563413
Contig407_5074	2	1	0	42	30	23	4.223843893	-2.397817328	8.89E-07	0.00563413
Contig407_5075	2	1	0	42	30	23	4.223843893	-2.397817328	8.89E-07	0.00563413
Chr23_2855675	4	3	5	82	74	29	3.156029787	-1.543355787	9.12E-07	0.005749879
Chr07_4058341	58	35	15	6	4	4	-3.542482229	-1.692251399	9.11E-07	0.005749879
Chr07_4058343	58	35	15	6	4	4	-3.542482229	-1.692251399	9.11E-07	0.005749879
Chr26_13651192	69	60	7	0	7	1	-4.857078243	-1.403817625	9.39E-07	0.005884367
Chr26_13651198	69	60	7	0	7	1	-4.857078243	-1.403817625	9.39E-07	0.005884367
Chr08_26149114	29	9	7	0	0	0	-7.209633815	-3.012390356	9.37E-07	0.005884367
Chr15_464071	7	3	5	84	137	22	3.169998846	-1.275666706	9.57E-07	0.005933355
Chr17_14014345	40	20	5	0	0	1	-6.058806279	-2.499903931	9.57E-07	0.005933355
Chr17_14014357	40	20	5	0	0	1	-6.058806279	-2.499903931	9.57E-07	0.005933355
Chr04_29064093	1	0	0	77	47	5	5.883104765	-2.184140688	9.54E-07	0.005933355
Chr04_29064099	1	0	0	77	47	5	5.883104765	-2.184140688	9.54E-07	0.005933355
Chr05_3248611	0	0	0	33	25	8	7.111610565	-2.953697079	9.60E-07	0.005933355
Chr05_3248612	0	0	0	33	25	8	7.111610565	-2.953697079	9.60E-07	0.005933355
Chr12_23339016	39	12	8	0	3	0	-4.768266542	-2.646680405	9.84E-07	0.006069231
Chr08_28469129	16	9	9	1	0	0	-5.241866509	-3.25678402	9.87E-07	0.006074903
Chr16_7083128	116	86	51	14	6	20	-3.166135511	-0.429571813	1.00E-06	0.006136659
Chr16_7083129	116	86	51	14	6	20	-3.166135511	-0.429571813	1.00E-06	0.006136659
Chr03_12218207	0	0	0	22	15	23	7.173839943	-2.921846281	1.00E-06	0.006136659
Chr13_1060186	71	58	42	20	19	2	-2.884251269	-0.942680785	1.01E-06	0.00614221
Chr13_1060187	71	58	42	20	19	2	-2.884251269	-0.942680785	1.01E-06	0.00614221
Chr03_17286979	41	21	8	3	1	1	-4.318224967	-2.349339115	1.01E-06	0.00614221
Chr16_25227995	0	0	0	19	20	14	6.888215433	-3.137556942	1.02E-06	0.006177669
Chr16_25227996	0	0	0	19	20	14	6.888215433	-3.137556942	1.02E-06	0.006177669
Chr05_3377039	1	0	0	35	33	13	5.281810248	-2.685894766	1.02E-06	0.006182536
Chr12_26619692	0	0	0	3	67	59	8.267947154	-1.995527908	1.03E-06	0.006203011
Chr12_26619693	0	0	0	3	67	59	8.267947154	-1.995527908	1.03E-06	0.006203011
Contig005_64518	12	14	10	1	0	0	-5.409662908	-3.13071391	1.05E-06	0.006278383
Contig005_64519	12	14	10	1	0	0	-5.409662908	-3.13071391	1.05E-06	0.006278383
Chr03_15108679	21	19	8	1	1	0	-5.063450776	-2.795303749	1.05E-06	0.006278579
Chr03_15108680	21	19	8	1	1	0	-5.063450776	-2.795303749	1.05E-06	0.006278579
Chr03_14097408	49	31	28	1	13	0	-3.789840703	-1.698490929	1.06E-06	0.006309359
Chr23_5603151	132	79	19	17	7	7	-3.494733108	-0.649346633	1.07E-06	0.006337452
Chr23_5603153	132	79	19	17	7	7	-3.494733108	-0.649346633	1.07E-06	0.006337452
Chr23_2486865	24	18	16	4	1	1	-3.884621262	-2.507073415	1.09E-06	0.006361853
Chr23_2486869	24	18	16	4	1	1	-3.884621262	-2.507073415	1.09E-06	0.006361853
Chr01_34997068	25	4	18	1	0	0	-5.623505073	-2.928911993	1.08E-06	0.006361853
Contig005_112810	66	13	66	8	10	0	-3.73706153	-1.346491336	1.08E-06	0.006361853
Contig005_112815	66	13	66	8	10	0	-3.73706153	-1.346491336	1.08E-06	0.006361853
Chr05_3325560	2	0	0	23	41	16	4.454787706	-2.685706897	1.09E-06	0.006361853
Chr05_3325561	2	0	0	23	41	16	4.454787706	-2.685706897	1.09E-06	0.006361853
Chr05_3325567	2	0	0	23	41	16	4.454787706	-2.685706897	1.09E-06	0.006361853
Chr05_3325570	2	0	0	23	41	16	4.454787706	-2.685706897	1.09E-06	0.006361853
Chr09_10352469	187	1	161	3	3	2	-5.904793501	-0.262672398	1.10E-06	0.006392572
Chr09_10352473	187	1	161	3	3	2	-5.904793501	-0.262672398	1.10E-06	0.006392572
Chr09_10352477	187	1	161	3	3	2	-5.904793501	-0.262672398	1.10E-06	0.006392572
Contig121_27216	0	0	0	32	33	10	7.286170969	-2.8139462	1.11E-06	0.006413704
Contig121_27217	0	0	0	32	33	10	7.286170969	-2.8139462	1.11E-06	0.006413704
Contig121_27221	0	0	0	32	33	10	7.286170969	-2.8139462	1.11E-06	0.006413704
Chr12_26620766	0	1	0	7	87	63	6.271705569	-1.764065592	1.13E-06	0.00645216
Chr12_26620767	0	1	0	7	87	63	6.271705569	-1.764065592	1.13E-06	0.00645216
Chr01_34060925	17	10	8	0	0	0	-6.943226583	-3.24739337	1.13E-06	0.00645216
Contig040_74507	118	162	13	2	15	5	-4.589088875	-0.228918636	1.13E-06	0.00645216
Contig040_74513	118	162	13	2	15	5	-4.589088875	-0.228918636	1.13E-06	0.00645216
Chr01_39842557	26	9	11	1	0	1	-4.821607334	-2.916684859	1.12E-06	0.00645216
Chr03_36407547	49	62	9	4	6	2	-4.108141153	-1.482017081	1.13E-06	0.00645216
Chr03_36407548	49	62	9	4	6	2	-4.108141153	-1.482017081	1.13E-06	0.00645216
Chr04_4029544	131	88	13	10	7	8	-3.796894183	-0.642630318	1.13E-06	0.006457314
Chr13_1289131	0	0	0	33	15	14	7.126369672	-2.950541149	1.16E-06	0.006572466
Chr13_1289132	0	0	0	33	15	14	7.126369672	-2.950541149	1.16E-06	0.006572466
Chr23_11820070	51	31	6	3	2	0	-4.733761357	-2.050574365	1.17E-06	0.006572466
Contig085_9584	0	0	2	33	26	36	4.799322841	-2.334185813	1.16E-06	0.006572466
Contig085_9587	0	0	2	33	26	36	4.799322841	-2.334185813	1.16E-06	0.006572466
Chr05_28188359	134	151	86	40	36	31	-2.513827234	0.256557967	1.17E-06	0.006572466
Chr09_10352463	187	1	161	2	4	2	-5.929511872	-0.263222259	1.17E-06	0.006572466
Chr10_28336871	76	50	17	8	11	0	-3.701917803	-1.315871535	1.18E-06	0.006642183
Chr07_8862182	2	0	1	29	48	17	4.131590688	-2.486623915	1.24E-06	0.006930456
Chr13_9674412	573	297	60	10	16	38	-4.216896894	1.264947848	1.25E-06	0.006968257
Chr13_9674413	573	297	60	10	16	38	-4.216896894	1.264947848	1.25E-06	0.006968257
Chr05_23990056	30	23	5	1	1	0	-5.308279176	-2.584538921	1.27E-06	0.00708329
Chr05_23990057	30	23	5	1	1	0	-5.308279176	-2.584538921	1.27E-06	0.00708329
Contig004_313632	91	35	29	4	22	2	-3.225585689	-1.228174827	1.30E-06	0.007205046
Chr12_26619668	1	0	0	4	78	75	6.457434227	-1.713683566	1.32E-06	0.007334644
Chr08_2237181	0	2	0	68	64	11	5.081084772	-2.029920761	1.35E-06	0.007452936
Chr08_2724134	49	26	18	8	3	3	-3.329756325	-1.886916187	1.36E-06	0.007522045
Chr08_2724135	49	26	18	8	3	3	-3.329756325	-1.886916187	1.36E-06	0.007522045
Chr12_26617562	1	0	0	4	79	72	6.426255747	-1.740718906	1.38E-06	0.00758766
Chr12_26617563	1	0	0	4	79	72	6.426255747	-1.740718906	1.38E-06	0.00758766
Chr10_27188707	57	35	38	15	17	6	-2.499409809	-1.30180911	1.40E-06	0.007694
Chr09_777904	9	10	20	1	0	0	-5.531544244	-3.02961656	1.40E-06	0.007694
Chr05_3381975	0	0	0	18	25	10	6.818801055	-3.186944012	1.42E-06	0.007777835
Contig017_12913	33	31	4	0	2	0	-5.613497043	-2.358222461	1.44E-06	0.007858182
Chr05_3029863	26	19	16	5	2	0	-3.793266118	-2.44459288	1.46E-06	0.007903334
Chr05_3300925	2	6	4	50	89	54	3.213312292	-1.423653776	1.46E-06	0.007903334
Chr05_25108469	50	43	18	9	6	4	-3.23910267	-1.576856768	1.46E-06	0.007903334
Chr05_25108484	50	43	18	9	6	4	-3.23910267	-1.576856768	1.46E-06	0.007903334
Chr12_26136034	0	0	0	23	14	20	7.080936128	-2.99431482	1.47E-06	0.007939105
Chr06_449179	4	4	8	77	107	33	2.923652081	-1.335773328	1.47E-06	0.007939105
Chr06_449181	4	4	8	77	107	33	2.923652081	-1.335773328	1.47E-06	0.007939105
Chr06_449182	4	4	8	77	107	33	2.923652081	-1.335773328	1.47E-06	0.007939105
Chr15_4260420	6	0	0	47	46	35	3.837477005	-2.002936855	1.51E-06	0.008103365
Chr15_4260421	6	0	0	47	46	35	3.837477005	-2.002936855	1.51E-06	0.008103365
Chr15_4259914	0	0	0	35	32	9	7.299605175	-2.801859017	1.52E-06	0.008149197
Chr15_4259915	0	0	0	35	32	9	7.299605175	-2.801859017	1.52E-06	0.008149197
Contig016_51764	14	44	4	1	0	0	-6.3424518	-2.343251489	1.53E-06	0.008184928
Chr09_2480491	91	30	23	6	7	9	-3.186974454	-1.339646736	1.54E-06	0.008219166
Chr09_2480492	91	30	23	6	7	9	-3.186974454	-1.339646736	1.54E-06	0.008219166
Chr07_4058371	62	55	18	12	4	4	-3.432740767	-1.320719176	1.55E-06	0.008233502
Chr02_14705237	43	44	5	1	1	2	-5.056224171	-1.917004838	1.58E-06	0.008360405
Chr15_19790192	0	0	1	47	17	24	5.484853117	-2.481776203	1.61E-06	0.008520622
Chr15_19790193	0	0	1	47	17	24	5.484853117	-2.481776203	1.61E-06	0.008520622
Chr06_3920792	47	45	23	11	4	0	-3.713699674	-1.554160382	1.62E-06	0.008559244
Chr06_3920793	47	45	23	11	4	0	-3.713699674	-1.554160382	1.62E-06	0.008559244
Contig005_64958	12	8	13	0	0	0	-6.894536452	-3.290096667	1.64E-06	0.008644365
Chr04_27926302	0	0	0	55	13	11	7.438136346	-2.691837699	1.66E-06	0.008716855
Chr04_33895776	12	21	8	0	0	0	-7.312899535	-2.958159721	1.67E-06	0.008736878
Chr05_3352158	2	0	0	23	30	20	4.39828053	-2.734986829	1.67E-06	0.008736878
Chr05_3352159	2	0	0	23	30	20	4.39828053	-2.734986829	1.67E-06	0.008736878
Chr05_3352162	2	0	0	23	30	20	4.39828053	-2.734986829	1.67E-06	0.008736878
Chr19_1164179	0	0	0	3	79	36	7.990206618	-2.227345363	1.68E-06	0.008750743
Chr19_1164180	0	0	0	3	79	36	7.990206618	-2.227345363	1.68E-06	0.008750743
Chr01_33163908	0	0	0	16	36	16	7.188490922	-2.897147846	1.68E-06	0.008750743
Chr05_3242629	0	1	4	50	40	46	4.037658475	-1.868650774	1.71E-06	0.008886979
Chr07_3604305	0	0	0	26	13	19	7.097845886	-2.980059415	1.73E-06	0.008943734
Chr10_28425964	3	2	0	30	44	68	4.271231436	-1.752974356	1.74E-06	0.008960151
Chr18_3533948	1	0	0	24	42	13	5.214915447	-2.739519238	1.74E-06	0.008960151
Contig018_100011	223	1	75	4	1	1	-5.950697141	-0.587003271	1.75E-06	0.008982781
Chr05_26329971	5	6	17	89	164	99	2.893505942	-0.579440554	1.75E-06	0.008982781
Chr05_26329972	5	6	17	89	164	99	2.893505942	-0.579440554	1.75E-06	0.008982781
Contig565_904	174	42	101	28	32	25	-2.446309918	-0.136446173	1.77E-06	0.00905881
Chr23_4032846	28	59	6	3	0	0	-5.632957118	-1.818225944	1.77E-06	0.009074833
Chr04_24504597	1	4	1	46	75	27	3.732401274	-1.881738814	1.78E-06	0.009106188
Chr04_24504598	1	4	1	46	75	27	3.732401274	-1.881738814	1.78E-06	0.009106188
Chr18_22563654	14	72	169	12	2	2	-4.818703721	-0.374906271	1.80E-06	0.009147315
Chr18_22563655	14	72	169	12	2	2	-4.818703721	-0.374906271	1.80E-06	0.009147315
Chr03_39986625	32	21	8	2	1	1	-4.453081595	-2.501518873	1.80E-06	0.009147315
Chr03_39986626	32	21	8	2	1	1	-4.453081595	-2.501518873	1.80E-06	0.009147315
Chr11_7535931	0	0	0	30	25	12	7.17330057	-2.908490509	1.81E-06	0.009162741
Chr03_17286972	41	21	7	3	1	1	-4.294210299	-2.369155018	1.83E-06	0.009238086
Chr04_20292000	2	0	0	45	24	15	4.579173463	-2.591841718	1.84E-06	0.009280194
Chr04_20292001	2	0	0	45	24	15	4.579173463	-2.591841718	1.84E-06	0.009280194
Contig066_54385	7	13	16	189	205	60	2.76219092	-0.313375836	1.85E-06	0.00928541
Contig066_54386	7	13	16	189	205	60	2.76219092	-0.313375836	1.85E-06	0.00928541
Chr05_3141176	0	0	0	25	26	13	7.114199881	-2.956666688	1.85E-06	0.00928541
Chr05_3141177	0	0	0	25	26	13	7.114199881	-2.956666688	1.85E-06	0.00928541
Chr04_19818228	15	12	7	1	0	0	-5.276031745	-3.233628256	1.88E-06	0.009398895
Chr15_23784655	20	16	32	0	4	3	-3.925553308	-2.272947221	1.91E-06	0.009514828
Chr15_23784656	20	16	32	0	4	3	-3.925553308	-2.272947221	1.91E-06	0.009514828
Chr20_10309	86	51	36	15	17	15	-2.498649977	-0.914698559	1.91E-06	0.00951871
Contig005_64486	26	11	12	2	1	0	-4.507726713	-2.817593739	1.93E-06	0.009590556
Chr11_24485040	257	22	12	7	3	0	-5.264936793	-0.656944565	1.94E-06	0.009609379
Chr11_24485052	257	22	12	7	3	0	-5.264936793	-0.656944565	1.94E-06	0.009609379
Chr11_24485054	257	22	12	7	3	0	-5.264936793	-0.656944565	1.94E-06	0.009609379
Chr01_44169478	24	25	3	0	1	0	-5.967362638	-2.701466271	1.95E-06	0.009647863
Chr18_921270	1	0	0	18	33	14	4.976717529	-2.932864938	1.96E-06	0.009666748
Chr05_3231550	0	0	0	18	27	18	7.136832089	-2.941953765	2.01E-06	0.009856212
Chr05_3231563	0	0	0	18	27	18	7.136832089	-2.941953765	2.01E-06	0.009856212
Chr24_2513772	57	51	4	1	4	1	-4.912399028	-1.669970029	2.03E-06	0.009940143
Chr15_19793047	0	0	1	45	28	12	5.313243938	-2.616838951	2.05E-06	0.009971097
Chr15_19793048	0	0	1	45	28	12	5.313243938	-2.616838951	2.05E-06	0.009971097
Chr02_39883121	6	1	1	59	59	23	3.428323404	-1.92867347	2.04E-06	0.009971097
Chr02_39883127	6	1	1	59	59	23	3.428323404	-1.92867347	2.04E-06	0.009971097
Chr02_39883128	6	1	1	59	59	23	3.428323404	-1.92867347	2.04E-06	0.009971097
Chr09_778451	14	23	14	1	3	0	-4.418355279	-2.632353394	2.07E-06	0.010074913
Chr15_19790067	0	0	0	46	23	6	7.283267728	-2.81165412	2.09E-06	0.010165157
Contig165_487	0	0	0	21	43	10	7.228129566	-2.858814763	2.12E-06	0.010279133
Contig165_488	0	0	0	21	43	10	7.228129566	-2.858814763	2.12E-06	0.010279133
Chr18_3533949	2	0	0	24	42	13	4.410181921	-2.721582087	2.13E-06	0.010308565
Chr09_778632	13	14	15	0	3	0	-4.46240316	-2.92011073	2.14E-06	0.010336244
Chr09_8339373	21	10	10	1	2	0	-4.290952734	-3.02105793	2.15E-06	0.010361411
Chr22_17750952	0	0	2	23	34	27	4.55207534	-2.536492193	2.16E-06	0.010396909
Chr22_17750953	0	0	2	23	34	27	4.55207534	-2.536492193	2.16E-06	0.010396909
Chr04_28296973	64	42	4	1	5	0	-4.905114196	-1.747670591	2.20E-06	0.010523325
Chr04_28296974	64	42	4	1	5	0	-4.905114196	-1.747670591	2.20E-06	0.010523325
Chr04_28296975	64	42	4	1	5	0	-4.905114196	-1.747670591	2.20E-06	0.010523325
Chr07_29305171	129	35	16	10	10	6	-3.303441894	-1.092079117	2.21E-06	0.010523325
Chr07_29305172	129	35	16	10	10	6	-3.303441894	-1.092079117	2.21E-06	0.010523325
Chr05_1793648	22	12	9	0	0	1	-5.519042104	-2.982605471	2.21E-06	0.010539185
Chr23_657523	0	1	2	63	212	6	5.369535283	-1.290886738	2.23E-06	0.010577174
Chr23_657524	0	1	2	63	212	6	5.369535283	-1.290886738	2.23E-06	0.010577174
Chr13_21836382	47	20	36	1	6	7	-3.424857297	-1.746991101	2.25E-06	0.010654358
Chr04_33895821	39	19	14	0	0	4	-4.50896114	-2.301064302	2.25E-06	0.010654358
Chr04_33895824	39	19	14	0	0	4	-4.50896114	-2.301064302	2.25E-06	0.010654358
Chr05_3300924	3	6	5	51	89	55	3.030030564	-1.391546939	2.26E-06	0.010673772
Chr03_36233527	41	10	21	2	5	2	-3.564618643	-2.303999859	2.28E-06	0.010748117
Chr03_36233529	41	10	21	2	5	2	-3.564618643	-2.303999859	2.28E-06	0.010748117
Chr01_27184274	28	62	4	2	2	0	-5.36086365	-1.791258148	2.30E-06	0.010792228
Chr21_7722785	27	16	6	1	2	0	-4.5608023	-2.806022826	2.32E-06	0.010861469
Chr21_7722786	27	16	6	1	2	0	-4.5608023	-2.806022826	2.32E-06	0.010861469
Chr15_19791986	0	0	0	34	22	7	7.046025843	-3.004970223	2.33E-06	0.01087952
Chr13_7518355	324	157	92	50	63	49	-2.405340885	0.753808587	2.33E-06	0.010880266
Chr13_7518356	324	157	92	50	63	49	-2.405340885	0.753808587	2.33E-06	0.010880266
Chr23_14664290	21	15	8	0	2	0	-4.936085628	-2.927807359	2.35E-06	0.010935058
Contig017_12929	29	30	4	0	2	0	-5.520794081	-2.444068814	2.38E-06	0.011076139
Chr05_3300926	1	6	4	50	89	53	3.301673795	-1.440021299	2.38E-06	0.011076139
Chr13_9622825	54	63	10	4	7	4	-3.820702769	-1.395867355	2.40E-06	0.011129875
Chr13_9622826	54	63	10	4	7	4	-3.820702769	-1.395867355	2.40E-06	0.011129875
Chr05_3359006	0	0	0	21	23	8	6.77770736	-3.216848321	2.45E-06	0.011322063
Chr05_3359010	0	0	0	21	23	8	6.77770736	-3.216848321	2.45E-06	0.011322063
Contig005_269781	22	18	11	1	2	1	-4.259721996	-2.691517859	2.49E-06	0.011443928
Contig005_269783	22	18	11	1	2	1	-4.259721996	-2.691517859	2.49E-06	0.011443928
Chr01_27184265	27	62	4	2	2	0	-5.350957604	-1.801367023	2.56E-06	0.011774535
Chr15_464057	7	3	5	80	115	21	3.016547162	-1.404422836	2.57E-06	0.011784735
Chr15_464058	7	3	5	80	115	21	3.016547162	-1.404422836	2.57E-06	0.011784735
Chr05_3348271	0	0	0	26	24	7	6.893017726	-3.125575242	2.61E-06	0.01190285
Chr05_3348272	0	0	0	26	24	7	6.893017726	-3.125575242	2.61E-06	0.01190285
Chr05_4596476	33	46	4	2	1	0	-5.438391392	-2.027427009	2.61E-06	0.01190285
Chr18_9898041	15	17	6	0	0	0	-7.143437708	-3.093991292	2.61E-06	0.011916207
Chr01_34997062	25	3	18	1	0	0	-5.579628325	-2.962377425	2.62E-06	0.011929024
Chr06_32528525	17	12	15	2	2	0	-4.0777083	-2.877248567	2.65E-06	0.012066084
Chr05_16398134	0	0	0	14	24	11	6.723640347	-3.260954443	2.73E-06	0.012393331
Chr25_16093159	13	9	8	0	1	0	-5.114602576	-3.386983136	2.77E-06	0.012548003
Contig001_211036	0	0	0	41	4	48	7.950098505	-2.286133936	2.78E-06	0.012568289
Contig001_211045	0	0	0	41	4	48	7.950098505	-2.286133936	2.78E-06	0.012568289
Chr10_28217840	3	0	0	38	44	12	4.150666098	-2.509930638	2.82E-06	0.012675494
Chr10_28217841	3	0	0	38	44	12	4.150666098	-2.509930638	2.82E-06	0.012675494
Chr09_8339516	13	6	13	0	0	0	-6.820495172	-3.346500829	2.81E-06	0.012675494
Chr15_464068	7	3	5	79	113	21	2.998197568	-1.419688271	2.86E-06	0.012844559
Chr15_911582	52	29	31	14	6	5	-2.807095237	-1.559106399	2.88E-06	0.012894835
Chr15_911583	52	29	31	14	6	5	-2.807095237	-1.559106399	2.88E-06	0.012894835
Chr15_911584	52	29	31	14	6	5	-2.807095237	-1.559106399	2.88E-06	0.012894835
Contig004_313628	89	35	28	3	22	2	-3.258016199	-1.256049163	2.89E-06	0.012894835
Contig004_313629	89	35	28	3	22	2	-3.258016199	-1.256049163	2.89E-06	0.012894835
Chr16_7085730	12	10	8	0	0	0	-6.766329123	-3.395019038	2.94E-06	0.013002824
Chr16_7085732	12	10	8	0	0	0	-6.766329123	-3.395019038	2.94E-06	0.013002824
Contig003_23705	7	6	2	55	127	33	3.005369442	-1.383680125	2.94E-06	0.013002824
Contig003_23709	7	6	2	55	127	33	3.005369442	-1.383680125	2.94E-06	0.013002824
Chr07_2535542	34	16	9	0	2	2	-4.346362437	-2.572735156	2.94E-06	0.013002824
Chr07_2535543	34	16	9	0	2	2	-4.346362437	-2.572735156	2.94E-06	0.013002824
Chr07_2535544	34	16	9	0	2	2	-4.346362437	-2.572735156	2.94E-06	0.013002824
Chr02_1534149	7	7	6	83	88	38	2.6046517	-1.309628927	2.97E-06	0.013066947
Chr02_1534150	7	7	6	83	88	38	2.6046517	-1.309628927	2.97E-06	0.013066947
Chr02_32568930	35	13	19	1	1	4	-3.913846202	-2.377439992	2.97E-06	0.013066947
Chr06_3157979	6	0	2	55	49	27	3.381110681	-1.984954444	3.00E-06	0.013150315
Chr06_3157980	6	0	2	55	49	27	3.381110681	-1.984954444	3.00E-06	0.013150315
Chr04_3444634	10	4	43	1	0	0	-6.047733749	-2.577026992	3.02E-06	0.013217396
Chr09_774023	17	14	21	3	3	1	-3.577194796	-2.610275253	3.04E-06	0.013297549
Chr05_28188442	220	204	104	60	69	46	-2.313353119	0.760601225	3.07E-06	0.013369899
Chr05_28188443	220	204	104	60	69	46	-2.313353119	0.760601225	3.07E-06	0.013369899
Chr08_30036453	79	48	20	0	6	9	-3.780874862	-1.280911157	3.07E-06	0.013369899
Chr08_30036454	79	48	20	0	6	9	-3.780874862	-1.280911157	3.07E-06	0.013369899
Chr01_37255816	0	1	3	40	53	21	3.949604516	-2.217030007	3.10E-06	0.013440293
Chr01_37255824	0	1	3	40	53	21	3.949604516	-2.217030007	3.10E-06	0.013440293
Chr01_37255825	0	1	3	40	53	21	3.949604516	-2.217030007	3.10E-06	0.013440293
Chr05_3073230	0	0	0	19	24	16	7.039073508	-3.019277564	3.10E-06	0.013440293
Chr23_4032872	6	11	25	0	0	0	-7.339083251	-2.931376326	3.15E-06	0.013563796
Chr01_30978227	0	0	0	36	23	6	7.075696509	-2.979303006	3.15E-06	0.013563796
Chr01_30978230	0	0	0	36	23	6	7.075696509	-2.979303006	3.15E-06	0.013563796
Chr01_30978231	0	0	0	36	23	6	7.075696509	-2.979303006	3.15E-06	0.013563796
Chr05_3223507	0	1	1	26	41	18	4.464701503	-2.588744679	3.15E-06	0.013563796
Chr02_13396117	21	24	3	1	0	0	-5.820747399	-2.788025974	3.19E-06	0.013683898
Chr15_19790301	0	0	0	31	17	17	7.210979057	-2.88378717	3.21E-06	0.013757079
Chr09_3953271	0	0	0	21	47	5	7.137784455	-2.921060019	3.23E-06	0.013786026
Chr09_3953272	0	0	0	21	47	5	7.137784455	-2.921060019	3.23E-06	0.013786026
Chr09_3953273	0	0	0	21	47	5	7.137784455	-2.921060019	3.23E-06	0.013786026
Chr06_5626150	39	35	6	1	3	2	-4.359160774	-2.100887507	3.24E-06	0.013812106
Chr06_5626160	39	35	6	1	3	2	-4.359160774	-2.100887507	3.24E-06	0.013812106
Chr13_10152509	157	73	80	45	51	25	-2.026703241	-0.040045378	3.26E-06	0.013855651
Chr13_10152516	157	73	80	45	51	25	-2.026703241	-0.040045378	3.26E-06	0.013855651
Chr04_1867688	0	0	2	57	31	13	4.712154272	-2.394053735	3.30E-06	0.014010367
Chr15_4259935	1	0	0	29	34	8	5.045921196	-2.875463485	3.35E-06	0.01410153
Chr15_4259936	1	0	0	29	34	8	5.045921196	-2.875463485	3.35E-06	0.01410153
Contig018_100019	214	1	75	4	0	0	-6.470755527	-0.632820731	3.34E-06	0.01410153
Contig018_100020	214	1	75	4	0	0	-6.470755527	-0.632820731	3.34E-06	0.01410153
Chr05_3336904	0	1	1	17	50	29	4.680999064	-2.408339089	3.33E-06	0.01410153
Chr03_31120439	76	80	28	17	20	10	-2.735225373	-0.785529415	3.36E-06	0.014138051
Chr01_33860756	39	9	4	1	0	0	-5.690705469	-2.860455563	3.40E-06	0.01425729
Chr03_31120418	76	80	28	18	20	10	-2.705387141	-0.781626856	3.40E-06	0.01425729
Chr03_31120425	76	80	28	18	20	10	-2.705387141	-0.781626856	3.40E-06	0.01425729
Chr09_12324688	1	1	0	15	46	26	4.577651541	-2.533608124	3.40E-06	0.01425729
Chr05_3269708	0	0	0	17	32	13	7.043699851	-3.011772902	3.44E-06	0.014354919
Chr05_3269709	0	0	0	17	32	13	7.043699851	-3.011772902	3.44E-06	0.014354919
Chr05_3269712	0	0	0	17	32	13	7.043699851	-3.011772902	3.44E-06	0.014354919
Chr26_6017163	20	17	4	1	0	0	-5.545564654	-3.014381858	3.47E-06	0.014454237
Chr26_4527799	14	16	11	2	0	0	-4.842216788	-2.956552018	3.49E-06	0.014517263
Chr19_22334744	39	32	6	3	2	1	-4.306568086	-2.164476051	3.52E-06	0.014598884
Chr19_22334745	39	32	6	3	2	1	-4.306568086	-2.164476051	3.52E-06	0.014598884
Chr13_10185333	135	48	43	23	27	17	-2.339245803	-0.590873069	3.57E-06	0.014811876
Chr02_13185926	0	3	1	35	46	31	3.965097032	-2.171140791	3.59E-06	0.014838091
Chr02_13185927	0	3	1	35	46	31	3.965097032	-2.171140791	3.59E-06	0.014838091
Chr10_17865946	158	21	62	615	952	516	2.583600661	1.946417226	3.64E-06	0.014879797
Chr13_1315153	0	0	0	10	25	17	6.874171785	-3.151958558	3.62E-06	0.014879797
Chr01_33860745	38	9	4	1	0	0	-5.666852551	-2.881366834	3.65E-06	0.014879797
Chr01_33860749	38	9	4	1	0	0	-5.666852551	-2.881366834	3.65E-06	0.014879797
Contig014_25715	82	87	26	17	19	11	-2.803747406	-0.711390183	3.64E-06	0.014879797
Contig014_25716	82	87	26	17	19	11	-2.803747406	-0.711390183	3.64E-06	0.014879797
Chr05_3316555	0	0	0	13	19	15	6.741503967	-3.253047618	3.63E-06	0.014879797
Chr05_3316559	0	0	0	13	19	15	6.741503967	-3.253047618	3.63E-06	0.014879797
Chr07_1931386	115	58	1	2	3	0	-5.718793202	-1.181601808	3.65E-06	0.014879797
Chr07_1931387	115	58	1	2	3	0	-5.718793202	-1.181601808	3.65E-06	0.014879797
Chr06_29902809	46	5	12	0	3	0	-4.794198453	-2.620302268	3.67E-06	0.014958395
Chr12_1569639	14	29	4	0	1	0	-5.931709871	-2.751273707	3.69E-06	0.015032
Chr12_26178718	76	39	3	1	2	2	-5.020518307	-1.690091428	3.73E-06	0.015152698
Chr12_7751196	19	5	9	1	0	0	-5.127460723	-3.338428862	3.78E-06	0.015212059
Chr12_7751197	19	5	9	1	0	0	-5.127460723	-3.338428862	3.78E-06	0.015212059
Chr23_3887815	37	35	7	0	0	3	-5.096015573	-2.12921309	3.77E-06	0.015212059
Chr23_3887816	37	35	7	0	0	3	-5.096015573	-2.12921309	3.77E-06	0.015212059
Chr23_3887817	37	35	7	0	0	3	-5.096015573	-2.12921309	3.77E-06	0.015212059
Chr23_16469359	1	0	0	22	21	15	4.878453034	-3.013307235	3.75E-06	0.015212059
Chr23_16469360	1	0	0	22	21	15	4.878453034	-3.013307235	3.75E-06	0.015212059
Chr07_29304849	106	43	11	10	8	1	-3.719409439	-1.242088698	3.78E-06	0.015212059
Chr12_488230	15	8	7	0	0	0	-6.712865654	-3.431720643	3.81E-06	0.015280388
Chr12_488231	15	8	7	0	0	0	-6.712865654	-3.431720643	3.81E-06	0.015280388
Chr14_23051423	20	56	3	1	1	0	-5.978181911	-2.016270623	3.81E-06	0.015280388
Chr09_2475688	22	14	4	0	1	0	-5.50588198	-3.078178378	3.84E-06	0.01537359
Chr13_10183463	62	65	5	5	2	2	-4.538812049	-1.399496828	3.85E-06	0.015407491
Chr20_4770775	58	25	34	200	352	216	2.080464385	0.631092064	3.88E-06	0.015504845
Chr07_4058357	51	39	13	7	3	4	-3.49458392	-1.720377669	3.90E-06	0.015555077
Contig085_12104	1	0	2	33	22	41	4.363973867	-2.275618939	3.95E-06	0.015693216
Contig085_12106	1	0	2	33	22	41	4.363973867	-2.275618939	3.95E-06	0.015693216
Contig085_12107	1	0	2	33	22	41	4.363973867	-2.275618939	3.95E-06	0.015693216
Contig040_66961	100	180	28	2	28	3	-4.265919549	-0.102133125	3.98E-06	0.015768875
Contig040_66967	100	180	28	2	28	3	-4.265919549	-0.102133125	3.98E-06	0.015768875
Chr08_28352510	27	24	9	1	3	2	-3.94971676	-2.457203834	4.02E-06	0.015893539
Chr08_28352512	27	24	9	1	3	2	-3.94971676	-2.457203834	4.02E-06	0.015893539
Chr13_10230875	110	34	28	14	7	11	-2.896745212	-1.071407968	4.05E-06	0.015934037
Chr13_10230876	110	34	28	14	7	11	-2.896745212	-1.071407968	4.05E-06	0.015934037
Chr13_10230887	110	34	28	14	7	11	-2.896745212	-1.071407968	4.05E-06	0.015934037
Chr13_10230889	110	34	28	14	7	11	-2.896745212	-1.071407968	4.05E-06	0.015934037
Chr25_13458103	13	7	8	0	1	0	-4.99138062	-3.478769915	4.04E-06	0.015934037
Chr08_6508158	0	0	0	13	30	9	6.753208866	-3.234309362	4.08E-06	0.016022769
Contig005_116334	20	8	11	0	2	0	-4.70736402	-3.106751957	4.13E-06	0.016199069
Contig064_65335	83	41	35	21	18	3	-2.649443364	-1.085338652	4.18E-06	0.016338301
Contig064_65336	83	41	35	21	18	3	-2.649443364	-1.085338652	4.18E-06	0.016338301
Chr01_28445464	48	30	33	14	12	6	-2.491695375	-1.513575918	4.20E-06	0.016365483
Chr01_28445474	48	30	33	14	12	6	-2.491695375	-1.513575918	4.20E-06	0.016365483
Chr01_28445475	48	30	33	14	12	6	-2.491695375	-1.513575918	4.20E-06	0.016365483
Chr05_23990047	33	30	7	1	4	1	-4.232852035	-2.274102106	4.21E-06	0.016365483
Contig003_23701	8	6	2	56	127	33	2.932936377	-1.370874592	4.22E-06	0.016385764
Chr10_17865932	157	20	63	615	952	517	2.591494674	1.946347629	4.25E-06	0.016456074
Chr10_17865933	157	20	63	615	952	517	2.591494674	1.946347629	4.25E-06	0.016456074
Chr15_9831824	44	17	34	4	5	7	-3.113378301	-1.833937298	4.25E-06	0.016456074
Chr15_9831825	44	17	34	4	5	7	-3.113378301	-1.833937298	4.25E-06	0.016456074
Chr09_12627433	57	32	24	10	15	5	-2.616463075	-1.535099248	4.28E-06	0.016550679
Chr04_25967278	43	20	17	3	6	4	-3.218215658	-2.089796763	4.32E-06	0.016667229
Chr17_6803422	14	6	8	0	0	0	-6.602575461	-3.516801968	4.42E-06	0.017049907
Chr23_4030500	15	39	5	1	1	0	-5.53175957	-2.418407637	4.46E-06	0.017180597
Chr04_472666	0	0	0	3	76	24	7.72066028	-2.451499545	4.50E-06	0.017301896
Chr23_4030615	16	9	11	1	1	0	-4.603036094	-3.167675127	4.55E-06	0.01732301
Chr23_4030618	16	9	11	1	1	0	-4.603036094	-3.167675127	4.55E-06	0.01732301
Chr01_39754253	54	14	13	2	7	1	-3.612543818	-2.187081984	4.52E-06	0.01732301
Chr01_39754254	54	14	13	2	7	1	-3.612543818	-2.187081984	4.52E-06	0.01732301
Chr05_3324414	0	0	0	10	39	11	6.941146651	-3.087318696	4.55E-06	0.01732301
Chr05_3324415	0	0	0	10	39	11	6.941146651	-3.087318696	4.55E-06	0.01732301
Chr07_852833	3	0	3	23	80	35	3.777092835	-1.960676495	4.51E-06	0.01732301
Chr09_6213107	26	92	15	4	2	5	-4.349925935	-1.215911597	4.54E-06	0.01732301
Chr09_6213116	26	92	15	4	2	5	-4.349925935	-1.215911597	4.54E-06	0.01732301
Chr01_30989859	1	1	0	19	48	16	4.426720012	-2.651640947	4.60E-06	0.017435593
Chr01_30989862	1	1	0	19	48	16	4.426720012	-2.651640947	4.60E-06	0.017435593
Chr01_30989863	1	1	0	19	48	16	4.426720012	-2.651640947	4.60E-06	0.017435593
Chr20_4770774	58	25	35	200	352	216	2.067010081	0.633624558	4.67E-06	0.017679391
Chr13_10192278	43	12	8	1	2	1	-4.405183038	-2.554169211	4.69E-06	0.017719092
Chr08_27938488	58	21	28	12	6	5	-2.803673469	-1.671225176	4.73E-06	0.017840172
Chr08_27938489	58	21	28	12	6	5	-2.803673469	-1.671225176	4.73E-06	0.017840172
Chr15_19792831	0	0	1	46	23	12	5.259917498	-2.660152823	4.77E-06	0.017880823
Chr15_19792832	0	0	1	46	23	12	5.259917498	-2.660152823	4.77E-06	0.017880823
Chr25_13569831	18	23	10	3	0	0	-4.679592428	-2.663462994	4.77E-06	0.017880823
Chr05_1225675	17	19	4	1	0	0	-5.553792008	-3.014467389	4.77E-06	0.017880823
Chr05_1225688	17	19	4	1	0	0	-5.553792008	-3.014467389	4.77E-06	0.017880823
Chr05_3326646	0	0	0	38	38	3	7.273434421	-2.810586665	4.78E-06	0.017907829
Chr02_42087552	68	43	41	23	8	2	-2.931817337	-1.141838598	4.80E-06	0.017942191
Chr15_4260252	0	0	0	15	32	7	6.77352949	-3.215149866	4.89E-06	0.018256038
Chr15_4260253	0	0	0	15	32	7	6.77352949	-3.215149866	4.89E-06	0.018256038
Chr03_12217251	0	0	0	32	11	13	6.99657923	-3.055323151	4.94E-06	0.018409821
Chr06_3237520	15	15	5	1	0	0	-5.344776148	-3.183335569	4.94E-06	0.018409821
Chr13_9642522	200	63	20	13	15	14	-3.219399182	-0.436956459	5.06E-06	0.018731233
Chr13_9642523	200	63	20	13	15	14	-3.219399182	-0.436956459	5.06E-06	0.018731233
Chr18_15405470	71	60	7	7	7	1	-3.966957185	-1.347175209	5.07E-06	0.018731233
Chr18_15405483	71	60	7	7	7	1	-3.966957185	-1.347175209	5.07E-06	0.018731233
Chr18_15405484	71	60	7	7	7	1	-3.966957185	-1.347175209	5.07E-06	0.018731233
Chr04_1969910	38	34	16	5	2	5	-3.468488097	-1.902303073	5.07E-06	0.018731233
Chr04_1969911	38	34	16	5	2	5	-3.468488097	-1.902303073	5.07E-06	0.018731233
Chr09_3897359	0	0	0	22	14	11	6.718695511	-3.267622497	5.09E-06	0.018797001
Chr14_1292842	62	41	20	13	10	1	-3.110885026	-1.465493877	5.22E-06	0.019201081
Contig014_25707	66	84	25	13	17	11	-2.85703071	-0.841583607	5.21E-06	0.019201081
Chr04_3444339	17	4	13	0	0	0	-6.850210999	-3.314453775	5.24E-06	0.019265557
Chr10_11029857	35	37	10	5	4	1	-3.779159184	-2.012018349	5.26E-06	0.019280491
Chr10_11029869	35	37	10	5	4	1	-3.779159184	-2.012018349	5.26E-06	0.019280491
Chr22_7983341	81	9	19	5	4	0	-4.099905251	-1.88347765	5.36E-06	0.019536257
Chr22_7983347	81	9	19	5	4	0	-4.099905251	-1.88347765	5.36E-06	0.019536257
Contig064_61816	61	32	45	21	16	5	-2.435718488	-1.222764792	5.34E-06	0.019536257
Contig064_61817	61	32	45	21	16	5	-2.435718488	-1.222764792	5.34E-06	0.019536257
Chr07_4057602	35	20	6	1	3	1	-4.181476665	-2.513189283	5.35E-06	0.019536257
Contig210_18248	270	191	20	27	26	15	-3.499117109	0.421339643	5.39E-06	0.019632599
Chr14_24352941	15	8	15	2	0	0	-4.663049062	-3.094686689	5.41E-06	0.019659949
Chr14_24352942	15	8	15	2	0	0	-4.663049062	-3.094686689	5.41E-06	0.019659949
Chr05_3340346	2	0	1	21	47	18	4.015274863	-2.58280015	5.42E-06	0.019659949
Chr05_3340347	2	0	1	21	47	18	4.015274863	-2.58280015	5.42E-06	0.019659949
Chr15_4260944	2	4	0	30	68	42	3.759555365	-1.881848275	5.45E-06	0.019668985
Chr15_4260945	2	4	0	30	68	42	3.759555365	-1.881848275	5.45E-06	0.019668985
Chr04_33895725	34	24	15	6	4	3	-3.137236297	-2.156692702	5.44E-06	0.019668985
Chr04_33895728	34	24	15	6	4	3	-3.137236297	-2.156692702	5.44E-06	0.019668985
Contig040_71985	121	159	19	1	24	4	-4.316124961	-0.196367041	5.53E-06	0.019763957
Contig040_71991	121	159	19	1	24	4	-4.316124961	-0.196367041	5.53E-06	0.019763957
Contig210_20955	103	51	58	13	44	4	-2.63354475	-0.671723304	5.52E-06	0.019763957
Contig210_20956	103	51	58	13	44	4	-2.63354475	-0.671723304	5.52E-06	0.019763957
Contig210_20957	103	51	58	13	44	4	-2.63354475	-0.671723304	5.52E-06	0.019763957
Chr02_4111269	69	53	17	11	11	7	-2.941153667	-1.254147446	5.52E-06	0.019763957
Chr02_4111270	69	53	17	11	11	7	-2.941153667	-1.254147446	5.52E-06	0.019763957
Chr02_4111281	69	53	17	11	11	7	-2.941153667	-1.254147446	5.52E-06	0.019763957
Chr08_27938475	58	21	29	12	5	5	-2.871386537	-1.664751194	5.51E-06	0.019763957
Contig442_8519	54	16	17	7	5	1	-3.33644503	-2.047054093	5.54E-06	0.019780179
Contig583_4257	128	105	18	17	12	12	-3.255056196	-0.450608433	5.57E-06	0.019810431
Contig583_4258	128	105	18	17	12	12	-3.255056196	-0.450608433	5.57E-06	0.019810431
Chr08_6538776	1	0	0	18	67	7	5.316777789	-2.653668734	5.57E-06	0.019810431
Chr08_6538777	1	0	0	18	67	7	5.316777789	-2.653668734	5.57E-06	0.019810431
Chr15_6693921	29	7	10	0	3	0	-4.412942962	-2.944663903	5.59E-06	0.019849335
Chr17_7432139	42	29	8	0	4	3	-4.075315845	-2.13666349	5.71E-06	0.020225864
Chr17_7432140	42	29	8	0	4	3	-4.075315845	-2.13666349	5.71E-06	0.020225864
Chr16_14759599	31	17	8	2	0	2	-4.239685247	-2.615933396	5.79E-06	0.020471084
Chr16_14759600	31	17	8	2	0	2	-4.239685247	-2.615933396	5.79E-06	0.020471084
Chr02_5628360	53	26	10	1	8	2	-3.67286884	-2.002556636	5.81E-06	0.020504255
Chr09_1549162	0	0	1	15	43	17	5.124182855	-2.771980975	5.84E-06	0.020601602
Chr13_1302178	0	0	0	9	31	13	6.823261215	-3.184488272	5.92E-06	0.020842119
Chr15_6691154	31	14	7	1	3	0	-4.262233261	-2.747578478	5.93E-06	0.020842119
Chr15_6691165	31	14	7	1	3	0	-4.262233261	-2.747578478	5.93E-06	0.020842119
Chr25_10667942	18	2	8	69	139	56	2.590913135	-1.011193645	5.95E-06	0.020875215
Chr25_10667943	18	2	8	69	139	56	2.590913135	-1.011193645	5.95E-06	0.020875215
Chr07_8862173	3	0	2	31	53	17	3.543472557	-2.378954614	6.03E-06	0.021139118
Chr08_27648557	26	6	6	1	0	0	-5.277878667	-3.209546448	6.05E-06	0.02116729
Chr03_29956727	0	3	0	43	72	16	4.414114624	-2.116371346	6.13E-06	0.021441757
Chr09_10352461	183	3	159	8	12	3	-4.519329089	-0.237582391	6.14E-06	0.02145702
Chr23_5306140	47	56	20	2	1	8	-3.984744203	-1.437409193	6.16E-06	0.021466394
Chr23_5306147	47	56	20	2	1	8	-3.984744203	-1.437409193	6.16E-06	0.021466394
Chr05_3332214	0	0	1	15	35	20	5.083447795	-2.808429884	6.21E-06	0.021602988
Chr25_11437639	15	11	5	1	0	0	-5.12757574	-3.350105805	6.22E-06	0.021612351
Chr22_3041756	31	12	8	3	1	0	-4.16808012	-2.775704908	6.25E-06	0.021693425
Chr09_787124	13	18	5	0	0	0	-7.09497859	-3.140858962	6.30E-06	0.021851692
Chr02_24298992	0	0	1	25	7	252	7.579143096	-0.590171568	6.32E-06	0.021886494
Chr24_2518098	21	11	7	1	2	0	-4.222923206	-3.079112718	6.35E-06	0.021941564
Chr24_2518101	21	11	7	1	2	0	-4.222923206	-3.079112718	6.35E-06	0.021941564
Contig210_18258	261	182	17	26	25	12	-3.564250433	0.348780963	6.35E-06	0.021941564
Chr12_26619282	0	1	0	3	104	68	6.396297035	-1.639796989	6.36E-06	0.021944315
Chr02_1347850	54	44	22	1	0	8	-4.122991841	-1.530087125	6.39E-06	0.022033317
Contig005_116335	20	8	10	0	2	0	-4.666914123	-3.139594773	6.41E-06	0.022071458
Chr02_42087531	52	31	41	16	7	0	-3.189545805	-1.45175914	6.44E-06	0.022163098
Chr21_5414478	118	80	34	25	26	17	-2.437685963	-0.484828814	6.45E-06	0.022174687
Chr08_18174943	1	2	0	30	31	27	4.092517711	-2.455542314	6.49E-06	0.022256587
Chr15_20582678	3	0	2	5	153	107	5.117281315	-1.051958435	6.53E-06	0.022341256
Chr15_20582679	3	0	2	5	153	107	5.117281315	-1.051958435	6.53E-06	0.022341256
Contig016_51899	17	25	3	0	0	0	-7.431287885	-2.857518415	6.52E-06	0.022341256
Chr05_3342725	0	0	1	28	48	8	5.193819433	-2.706880629	6.57E-06	0.022411547
Chr05_3342726	0	0	1	28	48	8	5.193819433	-2.706880629	6.57E-06	0.022411547
Chr02_11658178	26	11	26	3	5	2	-3.30471662	-2.389316551	6.61E-06	0.022540119
Chr10_14363560	13	4	9	55	195	45	2.707680886	-0.951046625	6.74E-06	0.022726146
Chr10_14363563	13	4	9	55	195	45	2.707680886	-0.951046625	6.74E-06	0.022726146
Chr10_14363567	13	4	9	55	195	45	2.707680886	-0.951046625	6.74E-06	0.022726146
Chr10_14363568	13	4	9	55	195	45	2.707680886	-0.951046625	6.74E-06	0.022726146
Chr13_1261834	0	0	0	15	24	7	6.582120088	-3.363426699	6.72E-06	0.022726146
Chr13_1261835	0	0	0	15	24	7	6.582120088	-3.363426699	6.72E-06	0.022726146
Contig190_24559	59	32	27	16	11	5	-2.558177914	-1.46784154	6.69E-06	0.022726146
Contig433_8858	30	13	7	0	2	1	-4.503245119	-2.80424156	6.71E-06	0.022726146
Chr04_9319323	42	23	42	3	16	0	-3.358438139	-1.673482949	6.70E-06	0.022726146
Chr04_9319324	42	23	42	3	16	0	-3.358438139	-1.673482949	6.70E-06	0.022726146
Chr09_3955217	1	0	0	24	31	8	4.881985709	-3.004817885	6.76E-06	0.022776447
Chr09_3955221	1	0	0	24	31	8	4.881985709	-3.004817885	6.76E-06	0.022776447
Chr15_542533	0	0	0	13	20	9	6.501447429	-3.42657163	6.79E-06	0.022821497
Contig016_13916	16	10	5	0	0	0	-6.767426495	-3.389715107	6.82E-06	0.022928104
Contig468_6468	19	17	8	1	1	1	-4.399064304	-2.876294473	6.85E-06	0.022954279
Contig468_6469	19	17	8	1	1	1	-4.399064304	-2.876294473	6.85E-06	0.022954279
Contig491_303	0	0	0	8	18	37	7.366586309	-2.784147683	6.96E-06	0.023233526
Chr03_13084800	72	32	20	3	9	9	-3.091831681	-1.497206189	6.94E-06	0.023233526
Chr08_18174936	1	2	0	30	31	26	4.070105028	-2.47359051	6.96E-06	0.023233526
Chr08_18174937	1	2	0	30	31	26	4.070105028	-2.47359051	6.96E-06	0.023233526
Chr12_20283288	29	32	4	1	3	0	-4.734436729	-2.372132918	6.99E-06	0.023259766
Chr12_20283289	29	32	4	1	3	0	-4.734436729	-2.372132918	6.99E-06	0.023259766
Chr05_3241826	0	0	0	20	16	8	6.577132262	-3.370386897	6.98E-06	0.023259766
Chr10_25543871	10	13	7	1	0	0	-5.158198903	-3.335966342	7.02E-06	0.023324359
Chr01_20539462	1	0	4	52	51	18	3.755765455	-2.146695504	7.05E-06	0.023341931
Chr01_20539463	1	0	4	52	51	18	3.755765455	-2.146695504	7.05E-06	0.023341931
Contig031_24545	14	12	4	207	217	30	3.043571457	-0.405804823	7.04E-06	0.023341931
Contig031_24546	14	12	4	207	217	30	3.043571457	-0.405804823	7.04E-06	0.023341931
Chr06_6960361	22	10	4	0	1	0	-5.307449996	-3.232172661	7.08E-06	0.023388253
Chr06_6960365	22	10	4	0	1	0	-5.307449996	-3.232172661	7.08E-06	0.023388253
Chr07_4058373	37	43	13	8	1	2	-3.7667207	-1.821706133	7.10E-06	0.023425712
Chr10_27188654	58	57	41	17	28	11	-2.26500764	-0.952025244	7.17E-06	0.023559817
Chr10_27188658	58	57	41	17	28	11	-2.26500764	-0.952025244	7.17E-06	0.023559817
Chr10_27188664	58	57	41	17	28	11	-2.26500764	-0.952025244	7.17E-06	0.023559817
Chr18_22768928	78	52	7	7	6	3	-3.750274457	-1.380496409	7.17E-06	0.023559817
Chr07_8862172	3	0	2	30	53	17	3.529079256	-2.390649584	7.18E-06	0.023578908
Chr08_30675355	0	0	0	15	15	10	6.476382338	-3.446966716	7.19E-06	0.023582062
Chr11_5166273	31	31	62	14	8	7	-2.819492773	-1.335165436	7.25E-06	0.023742909
Chr05_3690222	26	4	16	1	2	0	-4.393770407	-2.934188814	7.26E-06	0.023752351
Chr10_23675211	46	53	4	4	2	1	-4.579361102	-1.731331496	7.28E-06	0.023803179
Chr05_24439500	36	22	17	8	5	2	-2.99366199	-2.123580962	7.29E-06	0.023803179
Contig004_142299	46	28	8	2	7	0	-3.928233768	-2.106212042	7.31E-06	0.023868262
Chr02_1846026	0	0	0	17	27	6	6.673616117	-3.291689217	7.35E-06	0.023951591
Chr02_1846027	0	0	0	17	27	6	6.673616117	-3.291689217	7.35E-06	0.023951591
Chr07_12418482	78	17	28	11	7	6	-2.87089482	-1.547338757	7.37E-06	0.023968771
Chr22_5967950	21	31	5	1	1	1	-4.843219656	-2.505298442	7.40E-06	0.024037144
Contig433_8875	29	13	7	0	2	1	-4.479570053	-2.824583742	7.41E-06	0.024050369
Contig022_32349	14	20	4	1	0	0	-5.517723218	-3.051061584	7.44E-06	0.024145963
Chr09_24600834	18	22	3	0	0	0	-7.335122255	-2.935930816	7.45E-06	0.024158161
Chr13_6687815	15	9	5	1	0	0	-5.007837262	-3.439825253	7.56E-06	0.024462207
Chr13_6687816	15	9	5	1	0	0	-5.007837262	-3.439825253	7.56E-06	0.024462207
Chr14_24194257	18	13	4	0	1	0	-5.334602652	-3.220908063	7.63E-06	0.024625625
Chr14_24194258	18	13	4	0	1	0	-5.334602652	-3.220908063	7.63E-06	0.024625625
Chr09_3932642	1	8	3	43	113	78	3.456005364	-1.155473755	7.65E-06	0.024625625
Chr09_3932643	1	8	3	43	113	78	3.456005364	-1.155473755	7.65E-06	0.024625625
Chr16_7083092	65	37	18	8	4	8	-3.116457181	-1.512335785	7.71E-06	0.024650934
Chr16_7083093	65	37	18	8	4	8	-3.116457181	-1.512335785	7.71E-06	0.024650934
Chr16_7083095	65	37	18	8	4	8	-3.116457181	-1.512335785	7.71E-06	0.024650934
Chr24_14553634	35	51	6	3	3	2	-4.255419088	-1.835274795	7.72E-06	0.024650934
Chr24_14553635	35	51	6	3	3	2	-4.255419088	-1.835274795	7.72E-06	0.024650934
Chr05_3325167	0	0	0	14	23	7	6.523335972	-3.407439234	7.72E-06	0.024650934
Chr05_3325168	0	0	0	14	23	7	6.523335972	-3.407439234	7.72E-06	0.024650934
Chr05_8541524	22	17	5	0	1	1	-4.86124023	-2.91497253	7.67E-06	0.024650934
Chr06_32578902	81	40	10	10	5	3	-3.460465102	-1.463917652	7.67E-06	0.024650934
Chr24_1871837	22	15	6	2	0	0	-4.831338232	-2.957511245	7.74E-06	0.02465372
Chr24_1871838	22	15	6	2	0	0	-4.831338232	-2.957511245	7.74E-06	0.02465372
Chr15_20582671	3	1	2	5	153	107	4.820189032	-1.042387238	7.85E-06	0.024870437
Chr04_28297459	37	9	6	0	2	0	-5.029917363	-2.83645895	7.83E-06	0.024870437
Chr04_28297461	37	9	6	0	2	0	-5.029917363	-2.83645895	7.83E-06	0.024870437
Chr05_3348064	0	0	0	24	20	6	6.710706692	-3.265380701	7.84E-06	0.024870437
Chr05_3348065	0	0	0	24	20	6	6.710706692	-3.265380701	7.84E-06	0.024870437
Chr13_10633400	0	0	1	45	10	32	5.547296661	-2.434190465	7.86E-06	0.024874756
Chr13_10633401	0	0	1	45	10	32	5.547296661	-2.434190465	7.86E-06	0.024874756
Chr12_24514438	28	12	3	0	0	0	-7.163214579	-3.053193083	7.93E-06	0.0249991
Chr24_17394820	64	23	15	9	4	3	-3.22425405	-1.810558405	7.92E-06	0.0249991
Chr24_17394825	64	23	15	9	4	3	-3.22425405	-1.810558405	7.92E-06	0.0249991
Chr05_3249112	0	5	3	104	51	32	3.659870295	-1.519217688	7.94E-06	0.0249991
Chr05_3249113	0	5	3	104	51	32	3.659870295	-1.519217688	7.94E-06	0.0249991
Contig004_313641	98	40	30	10	29	8	-2.529746636	-1.02369756	7.96E-06	0.025022756
Contig372_11277	42	42	20	7	11	6	-2.850946853	-1.601042737	7.99E-06	0.025081295
Contig372_11278	42	42	20	7	11	6	-2.850946853	-1.601042737	7.99E-06	0.025081295
Chr05_3122212	1	3	0	32	54	23	3.891542327	-2.260768766	8.00E-06	0.025081971
Chr08_14507304	9	8	8	0	1	0	-4.882534208	-3.566013836	8.05E-06	0.025227871
Chr03_36767022	46	24	15	5	8	4	-2.959861077	-1.976888604	8.08E-06	0.025254512
Chr03_36767023	46	24	15	5	8	4	-2.959861077	-1.976888604	8.08E-06	0.025254512
Chr22_3041765	32	11	8	3	1	0	-4.153606534	-2.786138171	8.16E-06	0.025351019
Chr22_3041776	32	11	8	3	1	0	-4.153606534	-2.786138171	8.16E-06	0.025351019
Chr24_2517539	41	10	5	0	2	0	-5.129063209	-2.75305307	8.14E-06	0.025351019
Chr24_2517545	41	10	5	0	2	0	-5.129063209	-2.75305307	8.14E-06	0.025351019
Chr24_2517546	41	10	5	0	2	0	-5.129063209	-2.75305307	8.14E-06	0.025351019
Chr24_2517547	41	10	5	0	2	0	-5.129063209	-2.75305307	8.14E-06	0.025351019
Chr12_27735805	193	115	4	4	12	0	-5.105637663	-0.31522204	8.23E-06	0.025557708
Chr02_20256041	0	3	0	33	103	17	4.575243422	-1.965762785	8.24E-06	0.025566987
Contig050_42738	13	10	14	169	63	141	2.766325451	-0.345547848	8.38E-06	0.025953572
Contig050_42739	13	10	14	169	63	141	2.766325451	-0.345547848	8.38E-06	0.025953572
Chr17_2626415	11	5	10	1	0	0	-4.859205823	-3.552388178	8.40E-06	0.02597127
Chr10_24706579	14	9	5	1	0	0	-4.967031415	-3.472129247	8.50E-06	0.026241793
Chr10_24706580	14	9	5	1	0	0	-4.967031415	-3.472129247	8.50E-06	0.026241793
Chr08_6600274	2	1	1	46	137	5	4.520919606	-1.781606409	8.53E-06	0.026241793
Chr08_6600277	2	1	1	46	137	5	4.520919606	-1.781606409	8.53E-06	0.026241793
Chr08_6600278	2	1	1	46	137	5	4.520919606	-1.781606409	8.53E-06	0.026241793
Chr13_14624693	9	9	8	1	0	0	-4.921874011	-3.511868981	8.57E-06	0.02636176
Chr15_22096435	20	16	3	1	0	0	-5.462171728	-3.082480114	8.59E-06	0.026366411
Chr08_27938458	31	17	10	5	0	0	-4.084345514	-2.567491214	8.59E-06	0.026366411
Chr12_26582557	98	50	41	23	24	18	-2.161339147	-0.755429736	8.64E-06	0.026406112
Chr22_11427002	11	5	9	1	0	0	-4.799459072	-3.596645989	8.64E-06	0.026406112
Chr22_11427003	11	5	9	1	0	0	-4.799459072	-3.596645989	8.64E-06	0.026406112
Chr22_11427004	11	5	9	1	0	0	-4.799459072	-3.596645989	8.64E-06	0.026406112
Contig014_25696	63	82	23	12	16	11	-2.865003168	-0.896484685	8.64E-06	0.026406287
Chr08_30675364	0	0	0	14	15	10	6.441155327	-3.47264493	8.67E-06	0.026448999
Chr04_32644806	0	0	0	3	59	23	7.486310111	-2.653000835	8.68E-06	0.026452027
Chr04_32644807	0	0	0	3	59	23	7.486310111	-2.653000835	8.68E-06	0.026452027
Chr22_3037879	0	0	0	9	34	10	6.770874064	-3.219425964	8.71E-06	0.026475779
Chr22_3037880	0	0	0	9	34	10	6.770874064	-3.219425964	8.71E-06	0.026475779
Chr24_5455238	40	58	5	3	5	0	-4.550829758	-1.698031858	8.72E-06	0.026475779
Chr19_14726844	31	18	15	2	0	4	-3.869843426	-2.397731628	8.77E-06	0.026528565
Chr19_14726851	31	18	15	2	0	4	-3.869843426	-2.397731628	8.77E-06	0.026528565
Chr19_14726857	31	18	15	2	0	4	-3.869843426	-2.397731628	8.77E-06	0.026528565
Contig005_129281	61	11	26	8	6	1	-3.292444128	-1.906374602	8.74E-06	0.026528565
Chr12_26117785	71	6	19	4	1	2	-4.120118917	-2.050425407	8.83E-06	0.026655183
Chr12_26117786	71	6	19	4	1	2	-4.120118917	-2.050425407	8.83E-06	0.026655183
Chr01_29134525	32	42	3	3	1	0	-4.952884781	-2.125163842	8.86E-06	0.026716935
Contig004_276750	23	11	11	0	4	0	-4.105140941	-2.900085165	8.87E-06	0.026716935
Contig004_276759	23	11	11	0	4	0	-4.105140941	-2.900085165	8.87E-06	0.026716935
Chr01_9005336	13	12	5	0	1	0	-5.148343978	-3.371065193	8.93E-06	0.026832073
Chr01_9005351	13	12	5	0	1	0	-5.148343978	-3.371065193	8.93E-06	0.026832073
Chr02_2019624	0	1	1	60	53	7	4.839420237	-2.254928433	8.94E-06	0.026832073
Chr02_2019625	0	1	1	60	53	7	4.839420237	-2.254928433	8.94E-06	0.026832073
Contig565_1015	203	35	109	34	47	20	-2.377419038	-0.029758908	9.04E-06	0.027081225
Contig139_2686	27	7	8	0	1	1	-4.673069655	-3.055546965	9.07E-06	0.027160654
Contig050_42748	14	10	14	169	63	142	2.740975197	-0.337790027	9.24E-06	0.027622241
Contig050_42749	14	10	14	169	63	142	2.740975197	-0.337790027	9.24E-06	0.027622241
Chr22_2994524	87	69	35	19	19	18	-2.418524394	-0.724782946	9.37E-06	0.027891938
Chr22_2994526	87	69	35	19	19	18	-2.418524394	-0.724782946	9.37E-06	0.027891938
Chr22_2994527	87	69	35	19	19	18	-2.418524394	-0.724782946	9.37E-06	0.027891938
Chr24_8875662	19	32	5	1	1	1	-4.837359993	-2.512681204	9.36E-06	0.027891938
Chr18_13986956	32	12	8	1	3	1	-3.90482546	-2.739135454	9.38E-06	0.02791628
Chr12_7141068	15	5	7	0	0	0	-6.523302426	-3.574735043	9.50E-06	0.027976375
Chr14_17700401	45	58	7	3	5	4	-3.907231883	-1.585078259	9.50E-06	0.027976375
Chr14_17700402	45	58	7	3	5	4	-3.907231883	-1.585078259	9.50E-06	0.027976375
Chr14_17700404	45	58	7	3	5	4	-3.907231883	-1.585078259	9.50E-06	0.027976375
Chr19_22200517	75	32	28	12	14	11	-2.455919953	-1.296594427	9.44E-06	0.027976375
Chr19_22200518	75	32	28	12	14	11	-2.455919953	-1.296594427	9.44E-06	0.027976375
Chr01_34995822	27	37	16	7	6	2	-3.211517629	-1.962315328	9.50E-06	0.027976375
Chr01_34995828	27	37	16	7	6	2	-3.211517629	-1.962315328	9.50E-06	0.027976375
Contig091_16394	28	23	10	3	3	2	-3.573827768	-2.419051915	9.47E-06	0.027976375
Contig091_16405	28	23	10	3	3	2	-3.573827768	-2.419051915	9.47E-06	0.027976375
Chr09_8032301	64	66	8	6	8	5	-3.576330909	-1.282739752	9.52E-06	0.027976375
Chr09_8032302	64	66	8	6	8	5	-3.576330909	-1.282739752	9.52E-06	0.027976375
Chr10_258396	37	30	28	0	0	7	-4.148087125	-1.840101237	9.50E-06	0.027976375
Chr25_1726167	47	48	12	4	4	6	-3.554445745	-1.628805128	9.56E-06	0.028012621
Chr05_3122218	2	3	1	32	55	23	3.371170431	-2.221838995	9.55E-06	0.028012621
Chr05_3122220	2	3	1	32	55	23	3.371170431	-2.221838995	9.55E-06	0.028012621
Chr17_2797325	18	7	26	0	4	0	-4.330766056	-2.723878326	9.59E-06	0.028049387
Chr17_2797326	18	7	26	0	4	0	-4.330766056	-2.723878326	9.59E-06	0.028049387
Contig165_477	0	0	1	21	43	10	5.041074688	-2.833349386	9.65E-06	0.028201691
Chr23_1521746	24	8	4	0	1	0	-5.267864032	-3.257937689	9.69E-06	0.028289114
Chr01_33860770	28	8	4	0	0	0	-7.014664266	-3.169428028	9.69E-06	0.028289114
Chr05_8541523	22	17	5	0	0	1	-5.573549438	-2.930300105	9.75E-06	0.028424383
Chr25_529854	14	10	9	1	2	0	-4.029595709	-3.232581781	9.79E-06	0.028526503
Chr14_15027811	43	63	26	6	6	11	-3.172391446	-1.248206759	9.87E-06	0.028609917
Chr14_15027820	43	63	26	6	6	11	-3.172391446	-1.248206759	9.87E-06	0.028609917
Chr14_15027823	43	63	26	6	6	11	-3.172391446	-1.248206759	9.87E-06	0.028609917
Chr24_5455231	39	57	5	3	5	0	-4.523746963	-1.72294599	9.88E-06	0.028609917
Chr03_8139878	44	54	6	4	6	0	-4.233360002	-1.695415006	9.84E-06	0.028609917
Chr04_35169872	117	53	34	16	33	15	-2.322464462	-0.705835345	9.84E-06	0.028609917
Chr03_10691954	3	24	15	1	0	0	-5.795840391	-2.834003479	9.89E-06	0.028626879
Chr05_3332202	0	0	1	14	35	19	5.033586601	-2.847526065	9.94E-06	0.028731877
Contig005_254734	17	6	12	1	1	0	-4.527723529	-3.224774776	9.98E-06	0.028762852
Contig005_254735	17	6	12	1	1	0	-4.527723529	-3.224774776	9.98E-06	0.028762852
Contig062_19830	180	85	27	28	14	16	-2.875059013	-0.287816931	9.97E-06	0.028762852
Contig062_19841	180	85	27	28	14	16	-2.875059013	-0.287816931	9.97E-06	0.028762852
Chr06_26829081	38	25	4	2	1	1	-4.573819927	-2.39251509	1.00E-05	0.02878508
Chr06_26829084	38	25	4	2	1	1	-4.573819927	-2.39251509	1.00E-05	0.02878508
Chr15_19781008	0	0	0	20	14	8	6.523403621	-3.410838396	1.01E-05	0.028887577
Chr11_6786489	8	6	16	0	0	0	-6.785496632	-3.381967385	1.01E-05	0.028915571
Chr11_6786490	8	6	16	0	0	0	-6.785496632	-3.381967385	1.01E-05	0.028915571
Chr12_26178703	77	39	3	1	2	3	-4.739550672	-1.670006769	1.01E-05	0.028915571
Chr12_26178704	77	39	3	1	2	3	-4.739550672	-1.670006769	1.01E-05	0.028915571
Chr07_661232	39	9	14	0	2	3	-4.022871683	-2.539510024	1.01E-05	0.028915571
Chr07_3724798	107	38	25	11	23	1	-3.026350309	-1.099377466	1.01E-05	0.028915571
Chr02_29894902	38	24	9	4	1	3	-3.677552012	-2.259743029	1.02E-05	0.028974983
Chr02_29894903	38	24	9	4	1	3	-3.677552012	-2.259743029	1.02E-05	0.028974983
Chr02_29894909	38	24	9	4	1	3	-3.677552012	-2.259743029	1.02E-05	0.028974983
Chr23_12276503	0	0	0	10	29	9	6.640757467	-3.319284544	1.02E-05	0.029052746
Chr16_23997481	15	14	4	1	0	0	-5.24877915	-3.259624369	1.03E-05	0.029083144
Chr23_5747116	64	65	17	11	9	9	-3.010199708	-1.148249872	1.03E-05	0.029083144
Contig062_19842	180	85	27	28	15	16	-2.856476824	-0.285652431	1.03E-05	0.029083144
Chr02_34050528	45	40	4	3	4	1	-4.181814308	-1.954814535	1.03E-05	0.029083144
Chr02_34050529	45	40	4	3	4	1	-4.181814308	-1.954814535	1.03E-05	0.029083144
Chr04_28008842	79	23	59	405	472	196	2.056562629	1.041456903	1.02E-05	0.029083144
Chr04_28008843	79	23	59	405	472	196	2.056562629	1.041456903	1.02E-05	0.029083144
Chr04_35169881	136	62	38	23	39	16	-2.261213319	-0.491992434	1.03E-05	0.029083144
Chr03_22363073	34	28	11	0	8	2	-3.610949063	-2.189080848	1.03E-05	0.0291091
Chr13_21034327	26	46	3	2	1	0	-5.335140059	-2.130467006	1.04E-05	0.029216841
Chr01_36419652	15	26	5	1	1	0	-5.108272534	-2.780355367	1.04E-05	0.029216841
Chr06_30586031	9	7	8	0	0	0	-6.443234562	-3.643204771	1.04E-05	0.029216841
Chr08_23575651	3	0	2	37	143	9	4.28592774	-1.761856919	1.04E-05	0.029354245
Chr23_8303344	21	21	8	3	1	1	-3.93991566	-2.679734863	1.05E-05	0.029488125
Chr17_15887045	10	2	3	38	75	51	2.857228602	-1.599803404	1.06E-05	0.029588241
Chr17_15887046	10	2	3	38	75	51	2.857228602	-1.599803404	1.06E-05	0.029588241
Chr17_15887052	10	2	3	38	75	51	2.857228602	-1.599803404	1.06E-05	0.029588241
Contig003_316987	17	11	4	0	1	0	-5.189837535	-3.332866813	1.05E-05	0.029588241
Chr17_14407000	19	10	19	1	5	0	-3.705399725	-2.765391764	1.06E-05	0.029718673
Chr17_14407001	19	10	19	1	5	0	-3.705399725	-2.765391764	1.06E-05	0.029718673
Chr23_519397	1	2	1	25	40	22	3.624947888	-2.49645024	1.06E-05	0.029769692
Chr25_28123	61	27	18	12	4	1	-3.273706433	-1.736190672	1.07E-05	0.029798295
Chr25_28125	61	27	18	12	4	1	-3.273706433	-1.736190672	1.07E-05	0.029798295
Chr16_12411962	53	58	14	3	3	8	-3.717265464	-1.413499314	1.07E-05	0.029866191
Chr17_2626405	10	5	10	1	0	0	-4.813171812	-3.58736153	1.07E-05	0.029914566
Contig062_19829	180	85	27	28	16	16	-2.838108225	-0.28349137	1.07E-05	0.029914566
Chr14_14127527	10	21	9	1	1	0	-4.917918166	-2.938899488	1.08E-05	0.029928288
Chr04_3637353	15	4	9	0	0	0	-6.570460605	-3.536823695	1.08E-05	0.029928288
Chr04_3637354	15	4	9	0	0	0	-6.570460605	-3.536823695	1.08E-05	0.029928288
Chr04_3637355	15	4	9	0	0	0	-6.570460605	-3.536823695	1.08E-05	0.029928288
Chr13_1742515	23	10	13	3	2	0	-3.787011597	-2.852383631	1.09E-05	0.030277285
Chr13_1742521	23	10	13	3	2	0	-3.787011597	-2.852383631	1.09E-05	0.030277285
Chr05_23990066	31	24	6	2	3	1	-3.984719519	-2.463240836	1.10E-05	0.030345406
Chr15_2447179	51	22	12	0	9	0	-3.977029492	-2.100160873	1.10E-05	0.030458108
Chr03_22363084	31	28	11	0	7	2	-3.695935063	-2.238162059	1.15E-05	0.031774214
Chr03_22363086	31	28	11	0	7	2	-3.695935063	-2.238162059	1.15E-05	0.031774214
Chr03_29656022	17	7	5	1	0	0	-4.963809136	-3.468059988	1.16E-05	0.031826458
Chr09_20323436	31	18	15	6	6	1	-2.996208017	-2.341899968	1.15E-05	0.031826458
Chr13_15713549	29	24	4	2	1	0	-4.801335104	-2.583662608	1.16E-05	0.03193087
Chr07_1724416	42	60	8	3	3	5	-3.974691532	-1.57146372	1.16E-05	0.031937863
Contig005_115876	12	4	13	0	0	0	-6.664229363	-3.467972717	1.17E-05	0.032001922
Contig005_115877	12	4	13	0	0	0	-6.664229363	-3.467972717	1.17E-05	0.032001922
Contig005_115890	12	4	13	0	0	0	-6.664229363	-3.467972717	1.17E-05	0.032001922
Chr24_13933469	26	36	6	1	4	1	-4.264600208	-2.257690383	1.17E-05	0.032066368
Chr02_1076815	6	4	2	41	84	28	2.885796336	-1.790200018	1.18E-05	0.032160155
Chr02_1076816	6	4	2	41	84	28	2.885796336	-1.790200018	1.18E-05	0.032160155
Chr21_18751329	199	92	5	13	10	2	-4.225351032	-0.400453009	1.18E-05	0.032298465
Chr21_18751335	199	92	5	13	10	2	-4.225351032	-0.400453009	1.18E-05	0.032298465
Chr13_24392752	41	33	8	1	8	1	-3.80808222	-2.056773728	1.19E-05	0.032535921
Contig102_41873	0	1	1	4	84	62	5.362133399	-1.804331969	1.20E-05	0.032630773
Contig102_41874	0	1	1	4	84	62	5.362133399	-1.804331969	1.20E-05	0.032630773
Chr09_500840	52	11	14	2	4	3	-3.565482394	-2.253459904	1.20E-05	0.032674528
Chr05_28188582	312	332	98	84	72	55	-2.540516007	1.231596965	1.22E-05	0.033186309
Chr05_28188583	312	332	98	84	72	55	-2.540516007	1.231596965	1.22E-05	0.033186309
Chr09_2473290	17	17	3	0	0	0	-7.085004087	-3.142715745	1.22E-05	0.033212193
Chr04_35169882	136	62	38	24	40	16	-2.228006661	-0.48635447	1.23E-05	0.033245184
Chr09_10350002	30	2	29	0	3	0	-4.855731311	-2.586361346	1.23E-05	0.033264204
Chr19_5287070	32	15	8	1	5	0	-3.848955985	-2.649891928	1.23E-05	0.033289562
Chr19_17794488	40	42	5	3	4	2	-3.977237256	-1.945838362	1.24E-05	0.033424834
Contig003_319188	355	22	291	0	27	0	-5.491898988	0.67854111	1.24E-05	0.033458376
Chr16_23803600	0	0	0	11	14	23	6.900237537	-3.147550972	1.24E-05	0.033467793
Chr02_20458412	37	14	6	1	3	1	-4.025490108	-2.638641463	1.24E-05	0.033500954
Chr09_3895072	0	0	0	14	13	10	6.381255543	-3.516729637	1.24E-05	0.033500954
Chr15_1053149	39	21	9	3	5	2	-3.409809516	-2.303005608	1.25E-05	0.033541949
Chr23_16267989	59	38	4	4	2	2	-4.220527886	-1.83294222	1.25E-05	0.033541949
Chr07_4057144	43	52	7	5	4	3	-3.803029628	-1.693350037	1.25E-05	0.033541949
Chr07_4057146	43	52	7	5	4	3	-3.803029628	-1.693350037	1.25E-05	0.033541949
Contig211_2313	16	5	6	0	1	0	-4.879281796	-3.559121308	1.25E-05	0.033574124
Contig211_2314	16	5	6	0	1	0	-4.879281796	-3.559121308	1.25E-05	0.033574124
Chr20_17179661	25	6	18	1	2	1	-4.104784075	-2.811264581	1.26E-05	0.033688323
Chr13_9622415	63	43	25	14	18	9	-2.374657992	-1.269030778	1.26E-05	0.03371787
Chr13_14624682	8	9	8	0	0	0	-6.538622061	-3.576339266	1.26E-05	0.03371787
Chr25_16352179	46	38	10	2	8	4	-3.438139205	-1.833402382	1.27E-05	0.033976437
Chr06_2683699	0	0	0	15	12	12	6.489408452	-3.441434351	1.28E-05	0.034080637
Chr06_2683700	0	0	0	15	12	12	6.489408452	-3.441434351	1.28E-05	0.034080637
Chr26_4495064	10	4	20	0	0	0	-6.932510596	-3.257542304	1.28E-05	0.034135076
Chr21_4053030	9	12	6	0	1	0	-5.044737746	-3.457546923	1.29E-05	0.034306861
Chr15_6693548	112	39	37	21	30	12	-2.21387513	-0.830168799	1.29E-05	0.03431705
Chr15_6693549	112	39	37	21	30	12	-2.21387513	-0.830168799	1.29E-05	0.03431705
Contig565_488	17	69	3	1	0	1	-6.066376214	-1.81027739	1.29E-05	0.03431705
Chr02_1037373	0	0	0	24	12	9	6.64455832	-3.32236253	1.29E-05	0.03431705
Chr02_20189640	0	0	1	14	85	10	5.487486504	-2.453820056	1.29E-05	0.03431705
Chr02_20189641	0	0	1	14	85	10	5.487486504	-2.453820056	1.29E-05	0.03431705
Chr11_21674468	11	14	5	1	0	0	-5.156223322	-3.339149813	1.32E-05	0.034535435
Chr11_21674469	11	14	5	1	0	0	-5.156223322	-3.339149813	1.32E-05	0.034535435
Contig433_8883	29	13	6	0	2	1	-4.446043807	-2.851796284	1.31E-05	0.034535435
Contig565_1009	206	37	111	40	48	21	-2.296575062	0.014694894	1.31E-05	0.034535435
Chr03_36416714	218	118	112	76	81	41	-1.864512943	0.535845145	1.32E-05	0.034535435
Chr04_2842720	63	43	22	17	13	4	-2.641148937	-1.346195075	1.31E-05	0.034535435
Chr04_2842724	63	43	22	17	13	4	-2.641148937	-1.346195075	1.31E-05	0.034535435
Chr04_2842730	63	43	22	17	13	4	-2.641148937	-1.346195075	1.31E-05	0.034535435
Chr05_32076475	1	0	5	30	91	25	3.721031731	-1.942709136	1.31E-05	0.034535435
Chr05_32076476	1	0	5	30	91	25	3.721031731	-1.942709136	1.31E-05	0.034535435
Chr07_4057586	32	24	6	1	4	1	-4.026019837	-2.44978497	1.31E-05	0.034535435
Chr08_15539428	40	11	4	0	2	0	-5.114999258	-2.768345342	1.31E-05	0.034535435
Chr16_3506057	0	0	0	14	14	9	6.360048192	-3.530645134	1.32E-05	0.034552784
Chr16_3506065	0	0	0	14	14	9	6.360048192	-3.530645134	1.32E-05	0.034552784
Chr16_3506066	0	0	0	14	14	9	6.360048192	-3.530645134	1.32E-05	0.034552784
Chr05_3120892	0	0	0	14	14	9	6.360048192	-3.530645134	1.32E-05	0.034552784
Chr25_1391189	3	0	4	55	80	14	3.559545539	-1.936437018	1.33E-05	0.034647334
Chr03_31269536	71	113	7	12	6	2	-4.106433925	-0.79087822	1.33E-05	0.034647334
Chr05_17755083	35	22	15	4	9	2	-2.981787258	-2.178666922	1.33E-05	0.034783983
Chr07_2537512	39	47	10	2	0	5	-4.273170322	-1.796788473	1.34E-05	0.034818149
Chr07_2537513	39	47	10	2	0	5	-4.273170322	-1.796788473	1.34E-05	0.034818149
Chr25_491482	30	67	5	2	5	2	-4.354848487	-1.639249665	1.34E-05	0.034899904
Chr07_1258884	6	1	0	51	46	20	3.38000121	-2.15365668	1.35E-05	0.035025344
Chr03_39762789	33	38	6	4	1	2	-4.094128746	-2.101530102	1.36E-05	0.035255737
Chr03_39762790	33	38	6	4	1	2	-4.094128746	-2.101530102	1.36E-05	0.035255737
Chr07_3413974	16	17	8	1	1	1	-4.320927705	-2.9426456	1.36E-05	0.035394689
Chr07_3413980	16	17	8	1	1	1	-4.320927705	-2.9426456	1.36E-05	0.035394689
Chr05_17755092	36	22	15	4	10	2	-2.916774378	-2.157259286	1.37E-05	0.035416235
Chr05_17755101	36	22	15	4	10	2	-2.916774378	-2.157259286	1.37E-05	0.035416235
Chr04_34428335	16	10	7	0	1	1	-4.435764376	-3.259221946	1.37E-05	0.035468375
Chr11_1554633	13	47	3	1	1	0	-5.680315606	-2.297710963	1.37E-05	0.03552958
Chr25_3570104	11	6	6	0	0	0	-6.34125984	-3.716044078	1.38E-05	0.03552958
Chr26_8538915	24	16	8	1	1	2	-4.075868571	-2.779576538	1.38E-05	0.03552958
Chr05_26443249	22	9	13	77	122	128	2.351523916	-0.517367073	1.38E-05	0.03552958
Chr05_26443250	22	9	13	77	122	128	2.351523916	-0.517367073	1.38E-05	0.03552958
Chr01_27200956	8	31	4	0	1	0	-5.884897895	-2.812028938	1.39E-05	0.035729558
Chr03_15998681	57	24	10	6	7	2	-3.224159923	-1.955494245	1.39E-05	0.035786001
Chr03_15998682	57	24	10	6	7	2	-3.224159923	-1.955494245	1.39E-05	0.035786001
Chr14_16431524	16	14	6	1	2	0	-4.17893886	-3.125278051	1.39E-05	0.03579197
Chr03_39118732	90	62	32	30	12	6	-2.644853691	-0.837694986	1.39E-05	0.035796463
Chr05_10434328	123	69	25	16	22	17	-2.581106963	-0.634501846	1.40E-05	0.035985629
Chr05_4501309	0	0	0	18	17	6	6.443307256	-3.466517674	1.41E-05	0.036052459
Chr06_30585596	31	5	10	0	2	0	-4.85220313	-2.982662494	1.41E-05	0.036052459
Chr06_30585600	31	5	10	0	2	0	-4.85220313	-2.982662494	1.41E-05	0.036052459
Chr18_921265	1	0	0	14	33	10	4.747745813	-3.109891728	1.41E-05	0.036068746
Chr03_11366221	7	23	6	0	1	0	-5.59074127	-3.052681353	1.41E-05	0.036068746
Chr05_2406389	27	25	4	1	3	0	-4.486636706	-2.582325155	1.42E-05	0.036113369
Chr01_40783533	37	21	21	8	9	3	-2.67752719	-2.019449242	1.43E-05	0.036248183
Chr01_40783537	37	21	21	8	9	3	-2.67752719	-2.019449242	1.43E-05	0.036248183
Chr01_40783538	37	21	21	8	9	3	-2.67752719	-2.019449242	1.43E-05	0.036248183
Chr04_4851742	178	87	39	35	33	22	-2.365953953	-0.147050448	1.42E-05	0.036248183
Chr04_4851743	178	87	39	35	33	22	-2.365953953	-0.147050448	1.42E-05	0.036248183
Chr11_1275305	18	14	3	0	0	0	-6.964555552	-3.235231414	1.44E-05	0.036518253
Chr11_1275314	18	14	3	0	0	0	-6.964555552	-3.235231414	1.44E-05	0.036518253
Chr21_9528052	63	35	12	6	7	6	-3.118038395	-1.644894286	1.44E-05	0.036518253
Contig062_45102	147	62	21	23	15	11	-2.801253773	-0.6338424	1.44E-05	0.036518253
Contig062_45103	147	62	21	23	15	11	-2.801253773	-0.6338424	1.44E-05	0.036518253
Contig062_45104	147	62	21	23	15	11	-2.801253773	-0.6338424	1.44E-05	0.036518253
Chr21_10946127	12	9	5	0	0	0	-6.541702841	-3.568855595	1.45E-05	0.036529492
Chr10_13468475	6	2	12	55	121	49	2.725083061	-1.236535661	1.45E-05	0.036599481
Chr16_25579910	0	0	0	22	14	7	6.542516331	-3.395259857	1.46E-05	0.036599481
Chr16_25579912	0	0	0	22	14	7	6.542516331	-3.395259857	1.46E-05	0.036599481
Chr16_25579914	0	0	0	22	14	7	6.542516331	-3.395259857	1.46E-05	0.036599481
Chr17_6548589	34	23	52	10	5	8	-2.872091829	-1.55214903	1.46E-05	0.036599481
Chr17_6548590	34	23	52	10	5	8	-2.872091829	-1.55214903	1.46E-05	0.036599481
Chr25_9008790	33	15	6	2	1	1	-4.218748445	-2.693149289	1.46E-05	0.036599481
Chr25_9008791	33	15	6	2	1	1	-4.218748445	-2.693149289	1.46E-05	0.036599481
Contig005_64088	18	6	10	1	2	0	-4.00112678	-3.248759708	1.46E-05	0.036599481
Contig005_64089	18	6	10	1	2	0	-4.00112678	-3.248759708	1.46E-05	0.036599481
Chr07_21247885	31	44	5	4	3	0	-4.319422893	-2.038051736	1.45E-05	0.036599481
Chr07_21247888	31	44	5	4	3	0	-4.319422893	-2.038051736	1.45E-05	0.036599481
Chr22_5967922	22	31	4	0	2	1	-4.870524472	-2.513494626	1.47E-05	0.036634955
Chr23_3944486	9	5	11	0	0	0	-6.487720087	-3.608592544	1.47E-05	0.036634955
Chr23_3944487	9	5	11	0	0	0	-6.487720087	-3.608592544	1.47E-05	0.036634955
Chr04_5282157	127	120	26	14	22	21	-2.908270729	-0.267061371	1.47E-05	0.036634955
Chr04_5282158	127	120	26	14	22	21	-2.908270729	-0.267061371	1.47E-05	0.036634955
Chr04_5282170	127	120	26	14	22	21	-2.908270729	-0.267061371	1.47E-05	0.036634955
Chr09_28310599	11	20	4	1	0	0	-5.433316947	-3.127398156	1.47E-05	0.036668905
Chr09_28410137	7	6	17	1	0	0	-5.137679995	-3.347510316	1.48E-05	0.036862811
Chr01_44344717	45	38	12	8	6	4	-3.083432483	-1.780108727	1.49E-05	0.036882683
Chr01_44344718	45	38	12	8	6	4	-3.083432483	-1.780108727	1.49E-05	0.036882683
Chr04_3444647	10	4	43	1	1	0	-5.33836486	-2.565299637	1.49E-05	0.036882683
Chr05_13032909	26	21	5	3	1	0	-4.297106774	-2.682711164	1.49E-05	0.036980822
Chr06_21445552	44	11	16	1	8	0	-3.645600763	-2.35181366	1.49E-05	0.037021529
Chr06_21445553	44	11	16	1	8	0	-3.645600763	-2.35181366	1.49E-05	0.037021529
Chr10_13468476	6	3	12	55	121	49	2.644201319	-1.225775516	1.50E-05	0.037068531
Chr10_13468481	6	3	12	55	121	49	2.644201319	-1.225775516	1.50E-05	0.037068531
Chr03_39762775	32	38	6	4	1	2	-4.080335911	-2.11402933	1.50E-05	0.037068531
Chr09_10355109	84	2	46	3	5	0	-4.602305233	-1.622891156	1.50E-05	0.037068531
Chr10_27188089	38	52	20	12	3	0	-3.698010055	-1.566049497	1.52E-05	0.03750611
Chr02_34916515	101	78	32	27	26	15	-2.33905463	-0.582146341	1.53E-05	0.03760069
Chr03_36416712	218	118	110	77	81	41	-1.850336257	0.531912799	1.53E-05	0.037813481
Chr05_3133318	0	0	0	12	14	9	6.282459419	-3.585836567	1.54E-05	0.037990071
Chr03_33004063	167	11	139	2	26	1	-4.25035657	-0.335100094	1.55E-05	0.03813172
Chr03_33004064	167	11	139	2	26	1	-4.25035657	-0.335100094	1.55E-05	0.03813172
Chr06_25791029	0	0	0	13	17	7	6.31185907	-3.563112917	1.55E-05	0.03813172
Chr06_25791030	0	0	0	13	17	7	6.31185907	-3.563112917	1.55E-05	0.03813172
Chr02_381291	0	0	0	14	11	18	6.711102134	-3.287239653	1.56E-05	0.038238255
Chr02_20402593	0	1	0	16	31	15	4.859625224	-2.961710144	1.56E-05	0.038315873
Chr02_20402594	0	1	0	16	31	15	4.859625224	-2.961710144	1.56E-05	0.038315873
Chr19_10127567	41	32	11	6	3	4	-3.30457178	-1.977045685	1.57E-05	0.038344102
Chr19_10127568	41	32	11	6	3	4	-3.30457178	-1.977045685	1.57E-05	0.038344102
Chr18_18948495	13	7	5	0	1	0	-4.818532512	-3.608865887	1.57E-05	0.038443977
Chr05_978954	1	1	0	11	129	13	5.124686526	-2.050615066	1.57E-05	0.038443977
Chr01_16966326	183	14	14	9	5	0	-4.365996511	-1.066391084	1.58E-05	0.038473539
Chr01_16966327	183	14	14	9	5	0	-4.365996511	-1.066391084	1.58E-05	0.038473539
Chr01_16966339	183	14	14	9	5	0	-4.365996511	-1.066391084	1.58E-05	0.038473539
Chr03_2832364	10	8	18	48	241	150	2.897924325	-0.255401471	1.61E-05	0.038993467
Chr05_3233985	0	0	0	18	10	13	6.584702806	-3.374305853	1.61E-05	0.038993467
Chr07_28315114	16	8	4	0	1	0	-4.965708925	-3.499932555	1.60E-05	0.038993467
Chr07_28315115	16	8	4	0	1	0	-4.965708925	-3.499932555	1.60E-05	0.038993467
Chr05_3120891	0	0	0	13	14	9	6.321780942	-3.557955169	1.61E-05	0.039058998
Chr16_25697891	93	24	26	9	6	11	-2.883385678	-1.337059859	1.62E-05	0.039179137
Chr10_13468484	7	3	12	55	121	49	2.588564745	-1.219400649	1.62E-05	0.039222337
Chr14_1292838	62	41	21	16	10	1	-2.954147439	-1.435946497	1.62E-05	0.039222337
Chr10_26018078	106	43	36	28	24	11	-2.195205245	-0.8302906	1.63E-05	0.039468575
Chr13_20037842	14	6	5	0	1	0	-4.795207357	-3.623873605	1.63E-05	0.039468575
Chr19_2847986	30	13	9	2	1	2	-3.848009992	-2.710424321	1.65E-05	0.039516986
Chr22_2740392	39	22	7	3	3	2	-3.664374131	-2.338139421	1.65E-05	0.039516986
Chr22_2740393	39	22	7	3	3	2	-3.664374131	-2.338139421	1.65E-05	0.039516986
Chr22_15974019	71	15	21	6	8	6	-2.918847926	-1.752840323	1.64E-05	0.039516986
Chr25_8129225	3	5	54	0	0	0	-7.889395469	-2.437116948	1.65E-05	0.039516986
Chr01_18200119	23	4	15	2	0	0	-4.707051415	-3.044998101	1.65E-05	0.039516986
Chr01_18200135	23	4	15	2	0	0	-4.707051415	-3.044998101	1.65E-05	0.039516986
Chr01_18200143	23	4	15	2	0	0	-4.707051415	-3.044998101	1.65E-05	0.039516986
Chr05_26431094	0	0	0	7	23	16	6.706721717	-3.282269718	1.64E-05	0.039516986
Chr05_26431095	0	0	0	7	23	16	6.706721717	-3.282269718	1.64E-05	0.039516986
Chr08_24959422	63	30	23	12	7	9	-2.61216643	-1.51437307	1.64E-05	0.039516986
Contig193_17650	20	34	4	2	0	1	-4.853611456	-2.463964452	1.66E-05	0.039740145
Contig193_17663	20	34	4	2	0	1	-4.853611456	-2.463964452	1.66E-05	0.039740145
Chr11_14780574	13	13	4	0	1	0	-5.161955274	-3.365761348	1.66E-05	0.0397402
Chr03_39654992	169	120	17	28	19	9	-3.153570255	-0.189386695	1.66E-05	0.039744507
Chr03_39654993	169	120	17	28	19	9	-3.153570255	-0.189386695	1.66E-05	0.039744507
Chr02_24797172	79	21	24	1	0	8	-4.006825256	-1.616500745	1.67E-05	0.03979443
Chr09_3894492	0	0	0	17	22	5	6.500156635	-3.42114242	1.67E-05	0.03979443
Chr18_12413060	8	5	11	85	110	33	2.439562171	-1.215115677	1.67E-05	0.039830868
Chr02_16230575	34	42	3	3	2	0	-4.714389178	-2.091753043	1.67E-05	0.039830868
Chr15_19790215	0	0	0	27	8	13	6.806938183	-3.206804073	1.68E-05	0.039892084
Chr15_19790216	0	0	0	27	8	13	6.806938183	-3.206804073	1.68E-05	0.039892084
Chr16_22100759	15	9	4	0	1	0	-4.988902943	-3.48558728	1.68E-05	0.039892084
Chr03_31269552	67	112	5	9	7	2	-4.224106692	-0.842195911	1.68E-05	0.039933507
Chr12_7390614	30	12	8	3	3	0	-3.649531155	-2.768497137	1.69E-05	0.039972479
Chr14_1693758	105	51	26	20	18	14	-2.402015667	-0.871016789	1.69E-05	0.039972479
Chr04_1215910	62	37	15	11	13	3	-2.798508863	-1.552300609	1.69E-05	0.040016887
Chr04_1215911	62	37	15	11	13	3	-2.798508863	-1.552300609	1.69E-05	0.040016887
Chr01_34995829	27	37	18	8	8	2	-3.010439529	-1.908644265	1.69E-05	0.040023615
Chr11_15038032	26	16	9	1	5	1	-3.52844096	-2.685623749	1.70E-05	0.040068638
Chr11_15038033	26	16	9	1	5	1	-3.52844096	-2.685623749	1.70E-05	0.040068638
Chr25_30718	100	87	33	30	24	15	-2.391020604	-0.512724223	1.71E-05	0.040108047
Chr25_30719	100	87	33	30	24	15	-2.391020604	-0.512724223	1.71E-05	0.040108047
Contig010_180277	52	96	5	8	1	2	-4.561481435	-1.102810006	1.71E-05	0.040108047
Chr02_12635963	40	60	5	6	4	1	-4.07263775	-1.640442317	1.70E-05	0.040108047
Chr02_12635964	40	60	5	6	4	1	-4.07263775	-1.640442317	1.70E-05	0.040108047
Chr02_12635965	40	60	5	6	4	1	-4.07263775	-1.640442317	1.70E-05	0.040108047
Chr02_28570268	38	25	8	5	1	2	-3.713342566	-2.261581031	1.70E-05	0.040108047
Contig565_1011	207	37	111	40	50	21	-2.2787985	0.020894025	1.71E-05	0.040133767
Chr04_6163949	9	8	6	0	0	0	-6.389213072	-3.684751208	1.71E-05	0.040162225
Chr04_33895797	34	27	15	5	4	5	-3.062327519	-2.077201881	1.72E-05	0.0402144
Chr04_33895800	34	27	15	5	4	5	-3.062327519	-2.077201881	1.72E-05	0.0402144
Chr20_22300245	142	117	37	37	23	20	-2.560505398	-0.128680082	1.72E-05	0.040249558
Chr10_28532626	0	0	1	88	16	9	5.718640273	-2.266011532	1.73E-05	0.04028505
Chr10_28532632	0	0	1	88	16	9	5.718640273	-2.266011532	1.73E-05	0.04028505
Chr14_920719	13	21	3	1	0	0	-5.499493084	-3.071199934	1.73E-05	0.04028505
Chr14_920728	13	21	3	1	0	0	-5.499493084	-3.071199934	1.73E-05	0.04028505
Chr01_20103497	32	15	12	5	1	2	-3.421848979	-2.507195038	1.73E-05	0.04028505
Chr03_35709903	165	160	25	18	35	20	-2.993435247	0.078138063	1.73E-05	0.04028505
Chr03_35709906	165	160	25	18	35	20	-2.993435247	0.078138063	1.73E-05	0.04028505
Chr07_13227799	65	29	16	6	5	8	-3.031988106	-1.656022322	1.73E-05	0.04028505
Chr07_13227800	65	29	16	6	5	8	-3.031988106	-1.656022322	1.73E-05	0.04028505
Chr09_23282089	54	23	25	3	3	9	-3.206834368	-1.757802922	1.72E-05	0.04028505
Chr10_3716806	22	27	8	4	0	0	-4.469782319	-2.515533843	1.73E-05	0.040285444
Contig005_205781	26	22	5	2	2	1	-4.017968523	-2.63530745	1.74E-05	0.040295687
Chr12_7181060	50	22	7	4	4	2	-3.549067744	-2.167936544	1.74E-05	0.040315504
Chr01_30982398	0	0	3	46	24	25	4.195753482	-2.367655963	1.74E-05	0.040394064
Chr13_9574862	204	235	87	72	64	41	-2.336943465	0.784100524	1.75E-05	0.040495095
Chr13_9574868	204	235	87	72	64	41	-2.336943465	0.784100524	1.75E-05	0.040495095
Chr13_9574869	204	235	87	72	64	41	-2.336943465	0.784100524	1.75E-05	0.040495095
Chr22_2183975	36	26	4	3	0	1	-4.537320091	-2.396659461	1.75E-05	0.040495095
Chr10_27562726	16	14	3	1	0	0	-5.237284504	-3.267751622	1.76E-05	0.040496162
Chr11_5417294	20	61	3	2	2	1	-4.889552849	-1.893736021	1.76E-05	0.040496162
Chr26_15396707	70	65	10	10	13	3	-3.276583754	-1.207754694	1.76E-05	0.040496162
Chr26_15396719	70	65	10	10	13	3	-3.276583754	-1.207754694	1.76E-05	0.040496162
Chr26_15396720	70	65	10	10	13	3	-3.276583754	-1.207754694	1.76E-05	0.040496162
Chr03_34466892	11	19	19	4	1	0	-4.022176907	-2.658244724	1.76E-05	0.040496162
Chr03_34466893	11	19	19	4	1	0	-4.022176907	-2.658244724	1.76E-05	0.040496162
Chr07_8754457	12	13	4	1	0	0	-5.084559789	-3.392307547	1.76E-05	0.040496162
Chr15_19844060	0	0	0	38	13	6	6.931109523	-3.095711601	1.77E-05	0.040615407
Chr15_19844061	0	0	0	38	13	6	6.931109523	-3.095711601	1.77E-05	0.040615407
Chr20_22300237	143	117	36	37	24	20	-2.545142712	-0.128025228	1.78E-05	0.040860863
Chr20_22300238	143	117	36	37	24	20	-2.545142712	-0.128025228	1.78E-05	0.040860863
Chr04_33895368	59	71	27	1	3	12	-3.777865545	-1.082152455	1.80E-05	0.041237981
Chr01_6009202	54	22	21	11	1	3	-3.236696916	-1.848207215	1.81E-05	0.041361615
Chr21_13699950	2	0	0	28	24	11	4.138776743	-2.940196281	1.84E-05	0.041900539
Chr23_4032827	43	65	12	9	8	5	-3.235503771	-1.388084527	1.84E-05	0.041900539
Chr23_4032832	43	65	12	9	8	5	-3.235503771	-1.388084527	1.84E-05	0.041900539
Chr11_23724905	19	9	10	2	1	0	-4.161153291	-3.102331022	1.84E-05	0.041995957
Chr11_23724914	19	9	10	2	1	0	-4.161153291	-3.102331022	1.84E-05	0.041995957
Chr05_5670478	9	5	7	0	0	0	-6.22322308	-3.80204202	1.85E-05	0.041996544
Chr05_5670479	9	5	7	0	0	0	-6.22322308	-3.80204202	1.85E-05	0.041996544
Chr10_26018082	106	43	36	28	24	12	-2.164464273	-0.824247348	1.85E-05	0.042040945
Chr23_1504827	45	28	10	5	4	4	-3.26427365	-2.022580418	1.85E-05	0.042040945
Chr10_5210872	14	17	3	0	1	0	-5.379113304	-3.204461844	1.85E-05	0.042040945
Chr10_18507184	87	39	39	28	19	11	-2.150947814	-0.958820557	1.87E-05	0.042137072
Chr12_19695262	12	6	5	0	0	0	-6.326385524	-3.72582975	1.87E-05	0.042137072
Chr13_6487644	186	76	21	28	13	12	-2.959554354	-0.370206194	1.87E-05	0.042137072
Chr13_6487645	186	76	21	28	13	12	-2.959554354	-0.370206194	1.87E-05	0.042137072
Chr18_22563612	10	85	154	15	2	1	-4.679128649	-0.380865558	1.86E-05	0.042137072
Chr18_22563614	10	85	154	15	2	1	-4.679128649	-0.380865558	1.86E-05	0.042137072
Chr01_36665482	24	22	3	0	0	1	-5.74042407	-2.782105116	1.86E-05	0.042137072
Contig096_9769	56	127	4	7	7	3	-4.349768134	-0.77871453	1.87E-05	0.042137072
Contig096_9779	56	127	4	7	7	3	-4.349768134	-0.77871453	1.87E-05	0.042137072
Contig565_892	202	51	122	52	41	33	-2.13085408	0.160339019	1.86E-05	0.042137072
Chr06_3599602	38	58	5	5	4	1	-4.152027185	-1.696307948	1.86E-05	0.042137072
Chr20_1797504	37	38	7	6	4	1	-3.643942465	-2.008004791	1.87E-05	0.042160364
Chr08_12618045	14	19	8	1	1	1	-4.353163591	-2.919693437	1.88E-05	0.042232255
Chr03_24661938	77	62	18	15	16	9	-2.677359916	-1.045122566	1.88E-05	0.042267349
Chr03_24661939	77	62	18	15	16	9	-2.677359916	-1.045122566	1.88E-05	0.042267349
Chr10_8496138	73	84	13	13	13	7	-3.132535747	-0.931880534	1.89E-05	0.042267349
Chr10_8496145	73	84	13	13	13	7	-3.132535747	-0.931880534	1.89E-05	0.042267349
Chr10_8496146	73	84	13	13	13	7	-3.132535747	-0.931880534	1.89E-05	0.042267349
Chr17_11569125	0	0	0	10	19	8	6.31300555	-3.562438318	1.89E-05	0.042272741
Chr14_1292855	76	74	21	19	14	1	-3.177306227	-0.956688667	1.90E-05	0.042577899
Chr10_16261844	74	36	24	14	10	11	-2.506612343	-1.302471426	1.91E-05	0.04275138
Contig565_888	200	51	122	52	41	33	-2.12469873	0.155388304	1.91E-05	0.04275138
Chr15_9828532	3	2	4	45	52	23	2.959332976	-2.074812954	1.93E-05	0.043040536
Chr21_17791894	14	9	4	1	0	0	-4.910926275	-3.514225277	1.93E-05	0.043040536
Chr21_17791902	14	9	4	1	0	0	-4.910926275	-3.514225277	1.93E-05	0.043040536
Chr21_17791903	14	9	4	1	0	0	-4.910926275	-3.514225277	1.93E-05	0.043040536
Chr26_162664	27	22	9	4	3	2	-3.337866213	-2.467569787	1.93E-05	0.043040536
Chr08_23237430	51	17	6	0	6	0	-4.252615301	-2.339485501	1.94E-05	0.04321364
Chr08_23237434	51	17	6	0	6	0	-4.252615301	-2.339485501	1.94E-05	0.04321364
Chr13_9625900	48	21	10	4	0	4	-3.718520233	-2.165407925	1.95E-05	0.043440013
Chr13_5780188	27	29	4	2	1	1	-4.499824376	-2.466428169	1.96E-05	0.043460839
Chr12_4893063	10	5	6	1	0	0	-4.548621303	-3.777002635	1.97E-05	0.043651862
Chr11_8908548	55	25	11	4	1	5	-3.619588722	-1.966731792	1.98E-05	0.043821595
Contig016_35603	19	12	8	0	3	1	-3.864161269	-3.035019724	1.98E-05	0.043821595
Chr19_2995053	0	1	0	26	27	10	4.848431887	-2.967025405	1.98E-05	0.043864986
Chr25_12160062	0	0	0	8	19	13	6.496146925	-3.436330987	1.98E-05	0.043864986
Chr25_12160063	0	0	0	8	19	13	6.496146925	-3.436330987	1.98E-05	0.043864986
Chr16_25666009	30	18	19	3	4	5	-3.070125207	-2.266043838	1.98E-05	0.043882304
Chr10_23535711	68	58	19	10	16	11	-2.6565797	-1.140976214	1.99E-05	0.043913745
Chr10_23535726	68	58	19	10	16	11	-2.6565797	-1.140976214	1.99E-05	0.043913745
Contig502_3803	174	72	91	57	64	15	-2.042820129	0.060269136	1.99E-05	0.043913745
Contig502_3808	174	72	91	57	64	15	-2.042820129	0.060269136	1.99E-05	0.043913745
Chr07_30157500	54	34	11	4	7	6	-3.138663222	-1.771429453	1.99E-05	0.043913745
Chr04_4839106	29	35	7	3	5	1	-3.760478668	-2.188762484	2.00E-05	0.043917205
Chr09_2455629	37	15	4	2	1	0	-4.658907565	-2.690024207	2.00E-05	0.043917205
Chr09_2455641	37	15	4	2	1	0	-4.658907565	-2.690024207	2.00E-05	0.043917205
Chr20_4770760	49	20	41	170	311	210	2.024066539	0.5109065	2.00E-05	0.043934577
Chr20_4770761	49	20	41	170	311	210	2.024066539	0.5109065	2.00E-05	0.043934577
Chr20_4770762	49	20	41	170	311	210	2.024066539	0.5109065	2.00E-05	0.043934577
Chr20_4770763	49	20	41	170	311	210	2.024066539	0.5109065	2.00E-05	0.043934577
Chr11_23448327	66	35	26	18	14	7	-2.368858668	-1.34398293	2.01E-05	0.044034468
Chr01_36710196	0	0	0	17	12	8	6.359018232	-3.531341169	2.01E-05	0.044034468
Chr06_27256656	74	49	3	6	3	1	-4.298195355	-1.533890546	2.01E-05	0.044034468
Contig010_46371	45	23	10	1	6	4	-3.402819363	-2.143460654	2.02E-05	0.044108287
Chr14_15418653	21	16	6	2	2	0	-4.041851215	-2.91529219	2.02E-05	0.044143173
Chr26_12495356	53	3	17	1	2	1	-4.535851222	-2.427198457	2.02E-05	0.044191658
Chr02_41968450	19	49	4	2	1	1	-4.899698678	-2.125845869	2.02E-05	0.044191658
Chr18_17418478	0	0	0	14	14	7	6.252864467	-3.60545758	2.04E-05	0.044342556
Chr18_17418479	0	0	0	14	14	7	6.252864467	-3.60545758	2.04E-05	0.044342556
Chr10_3021957	0	0	3	20	45	28	4.12916814	-2.422399761	2.04E-05	0.044342556
Chr10_3021958	0	0	3	20	45	28	4.12916814	-2.422399761	2.04E-05	0.044342556
Chr13_5805795	127	46	53	37	33	16	-2.027553396	-0.523071137	2.06E-05	0.044554184
Chr13_5805796	127	46	53	37	33	16	-2.027553396	-0.523071137	2.06E-05	0.044554184
Chr04_4339040	16	12	3	0	1	0	-5.166475513	-3.357572271	2.05E-05	0.044554184
Chr04_36039521	7	4	8	49	144	30	2.692156092	-1.331134235	2.05E-05	0.044554184
Chr04_36039522	7	4	8	49	144	30	2.692156092	-1.331134235	2.05E-05	0.044554184
Chr04_36039526	7	4	8	49	144	30	2.692156092	-1.331134235	2.05E-05	0.044554184
Chr06_33123353	42	25	7	3	4	3	-3.473112578	-2.204857534	2.05E-05	0.044554184
Chr12_26335054	36	29	17	3	11	4	-2.923721296	-1.96391327	2.07E-05	0.044581482
Chr17_20165975	29	35	4	0	1	2	-5.004372174	-2.299050622	2.07E-05	0.044581482
Chr17_20165976	29	35	4	0	1	2	-5.004372174	-2.299050622	2.07E-05	0.044581482
Chr18_921255	0	0	0	10	22	7	6.353899169	-3.53096161	2.07E-05	0.044581482
Contig062_28566	174	81	24	26	14	17	-2.818482571	-0.348607242	2.07E-05	0.044581482
Chr01_43788793	0	0	0	10	26	7	6.47000875	-3.44447633	2.07E-05	0.044581482
Chr01_43788800	0	0	0	10	26	7	6.47000875	-3.44447633	2.07E-05	0.044581482
Chr09_10352959	60	1	81	0	2	3	-5.202595098	-1.444303695	2.07E-05	0.044581482
Chr12_20627603	34	7	19	1	6	0	-3.737003889	-2.564125946	2.08E-05	0.044673359
Chr14_13923914	184	104	28	29	36	18	-2.588910773	-0.110517713	2.09E-05	0.044673359
Chr14_13923915	184	104	28	29	36	18	-2.588910773	-0.110517713	2.09E-05	0.044673359
Chr20_13009887	0	0	0	17	18	5	6.386504499	-3.505869558	2.09E-05	0.044673359
Chr20_13009888	0	0	0	17	18	5	6.386504499	-3.505869558	2.09E-05	0.044673359
Chr25_11536222	21	10	8	2	2	0	-3.843918793	-3.063254068	2.09E-05	0.044673359
Contig005_268641	140	52	30	8	34	1	-3.177567298	-0.739377331	2.09E-05	0.044673359
Contig005_268642	140	52	30	8	34	1	-3.177567298	-0.739377331	2.09E-05	0.044673359
Chr08_634681	90	36	18	12	4	9	-2.998726831	-1.30459669	2.09E-05	0.044673359
Chr08_634682	90	36	18	12	4	9	-2.998726831	-1.30459669	2.09E-05	0.044673359
Chr08_5269380	32	18	15	5	1	4	-3.233973076	-2.336064883	2.08E-05	0.044673359
Chr09_10352958	60	1	80	0	2	3	-5.191119999	-1.454961868	2.09E-05	0.044702856
Chr25_3023907	72	37	6	3	5	5	-3.665805866	-1.653311893	2.10E-05	0.044794628
Chr11_20312496	18	13	31	111	266	122	2.241929279	-0.050652828	2.12E-05	0.04514376
Chr15_7307078	27	16	5	1	3	0	-4.188079055	-2.81891683	2.12E-05	0.045222295
Chr06_4327695	135	90	0	3	3	0	-5.904763067	-0.775088634	2.12E-05	0.045222295
Contig085_22178	1	0	1	35	10	42	4.830794471	-2.366203573	2.13E-05	0.045271234
Chr03_11270010	23	10	5	0	1	1	-4.57286817	-3.140584125	2.14E-05	0.045537075
Chr04_34727634	46	28	12	2	8	5	-3.144172799	-1.964395661	2.14E-05	0.045537075
Chr07_749895	34	7	11	1	1	2	-4.061051984	-2.775535731	2.14E-05	0.045537075
Chr07_749896	34	7	11	1	1	2	-4.061051984	-2.775535731	2.14E-05	0.045537075
Chr04_32644814	0	0	0	3	51	18	7.229249022	-2.861384274	2.15E-05	0.045541592
Chr10_28398491	0	0	2	35	27	12	4.275913954	-2.750632006	2.16E-05	0.045572907
Chr11_9360344	38	19	8	3	2	3	-3.535009769	-2.395359435	2.16E-05	0.045572907
Chr11_9360345	38	19	8	3	2	3	-3.535009769	-2.395359435	2.16E-05	0.045572907
Chr13_9638564	38	16	14	3	2	5	-3.243275746	-2.311571658	2.15E-05	0.045572907
Chr13_9638565	38	16	14	3	2	5	-3.243275746	-2.311571658	2.15E-05	0.045572907
Chr16_1070048	15	14	3	0	0	0	-6.864931057	-3.321446082	2.15E-05	0.045572907
Chr19_4883209	6	40	3	0	1	0	-6.137039539	-2.604915868	2.16E-05	0.045572907
Contig040_61938	97	167	21	0	26	3	-4.339625165	-0.22242239	2.16E-05	0.045572907
Contig040_61944	97	167	21	0	26	3	-4.339625165	-0.22242239	2.16E-05	0.045572907
Chr10_2381864	0	0	0	7	30	10	6.616439403	-3.337691273	2.15E-05	0.045572907
Chr14_1545004	0	0	0	11	22	6	6.339040179	-3.540401923	2.17E-05	0.045586893
Chr14_1545005	0	0	0	11	22	6	6.339040179	-3.540401923	2.17E-05	0.045586893
Chr15_25109646	24	24	4	1	3	0	-4.393639265	-2.664190274	2.17E-05	0.045586893
Chr17_22153985	26	13	8	3	3	0	-3.591050784	-2.817904511	2.17E-05	0.045586893
Chr17_22153986	26	13	8	3	3	0	-3.591050784	-2.817904511	2.17E-05	0.045586893
Chr20_14106649	75	47	19	10	10	12	-2.712522294	-1.23180276	2.17E-05	0.045586893
Chr06_32598018	20	26	3	0	2	0	-5.20398417	-2.736071918	2.17E-05	0.045586893
Chr06_32598034	20	26	3	0	2	0	-5.20398417	-2.736071918	2.17E-05	0.045586893
Chr10_1957106	28	24	7	3	2	2	-3.688819108	-2.468343547	2.17E-05	0.045586893
Chr09_13544804	10	4	8	1	0	0	-4.609536123	-3.733339785	2.19E-05	0.045854988
Chr11_12218045	16	12	3	0	0	0	-6.785609081	-3.379104578	2.20E-05	0.045955119
Chr11_12218046	16	12	3	0	0	0	-6.785609081	-3.379104578	2.20E-05	0.045955119
Chr11_2885049	5	2	13	51	109	66	2.784873949	-1.17304036	2.22E-05	0.046313618
Chr11_2885050	5	2	13	51	109	66	2.784873949	-1.17304036	2.22E-05	0.046313618
Chr06_14863621	18	28	14	0	2	4	-3.927082497	-2.381181598	2.23E-05	0.046500381
Chr21_4580468	37	33	14	1	5	6	-3.408879471	-1.961964744	2.24E-05	0.046568568
Chr21_4580469	37	33	14	1	5	6	-3.408879471	-1.961964744	2.24E-05	0.046568568
Chr25_2572871	2	1	4	16	111	36	3.692497113	-1.782369102	2.23E-05	0.046568568
Chr25_2572872	2	1	4	16	111	36	3.692497113	-1.782369102	2.23E-05	0.046568568
Contig357_6968	35	15	27	9	0	0	-3.70590788	-2.168415019	2.24E-05	0.046568568
Contig357_6969	35	15	27	9	0	0	-3.70590788	-2.168415019	2.24E-05	0.046568568
Chr02_2615461	12	11	4	0	1	0	-4.995526196	-3.489895058	2.23E-05	0.046568568
Chr05_3348283	1	0	0	26	23	7	4.736973131	-3.118419026	2.24E-05	0.046568568
Chr10_822520	0	0	0	5	94	6	7.553099403	-2.567094184	2.24E-05	0.046568568
Chr10_822521	0	0	0	5	94	6	7.553099403	-2.567094184	2.24E-05	0.046568568
Chr07_30788091	0	0	0	16	12	8	6.320799326	-3.558636435	2.26E-05	0.046786441
Chr15_25109659	23	24	4	1	2	0	-4.714448574	-2.695752338	2.27E-05	0.046847616
Chr15_25109660	23	24	4	1	2	0	-4.714448574	-2.695752338	2.27E-05	0.046847616
Chr24_14554794	0	0	0	12	15	7	6.205098388	-3.638880259	2.27E-05	0.046847616
Chr24_14554795	0	0	0	12	15	7	6.205098388	-3.638880259	2.27E-05	0.046847616
Chr07_4828942	26	28	4	1	2	1	-4.481144057	-2.510998055	2.27E-05	0.046847616
Chr08_6453323	3	0	1	21	121	11	4.316663359	-2.025900104	2.27E-05	0.046847616
Chr19_17156628	25	15	13	103	212	63	2.052290449	-0.470456192	2.28E-05	0.046976897
Chr19_17156629	25	15	13	103	212	63	2.052290449	-0.470456192	2.28E-05	0.046976897
Contig234_7888	0	1	0	12	43	15	4.977750419	-2.861082305	2.28E-05	0.046976897
Contig234_7889	0	1	0	12	43	15	4.977750419	-2.861082305	2.28E-05	0.046976897
Chr02_24042237	24	49	4	3	2	1	-4.461314843	-2.045160372	2.28E-05	0.046976897
Contig196_9095	13	17	6	1	2	0	-4.240144149	-3.08816209	2.28E-05	0.046997938
Contig565_997	153	35	89	31	44	22	-2.117799937	-0.27625493	2.29E-05	0.046999859
Chr02_1076831	6	4	2	40	79	26	2.80743642	-1.852992637	2.29E-05	0.047077211
Chr11_20312495	20	13	32	113	268	124	2.201720434	-0.02600466	2.29E-05	0.047078206
Chr13_1891709	22	11	5	0	2	0	-4.676383334	-3.140309046	2.29E-05	0.047096148
Chr15_2556424	21	17	17	0	7	2	-3.340384691	-2.528625474	2.30E-05	0.04714349
Chr18_16188441	0	0	0	14	16	6	6.264416182	-3.59609716	2.30E-05	0.04714349
Chr13_1908917	212	107	94	79	59	32	-1.948042608	0.388139602	2.31E-05	0.047336941
Chr13_1908918	212	107	94	79	59	32	-1.948042608	0.388139602	2.31E-05	0.047336941
Chr04_891268	13	7	17	77	172	55	2.24266106	-0.79374969	2.32E-05	0.047427679
Chr04_891269	13	7	17	77	172	55	2.24266106	-0.79374969	2.32E-05	0.047427679
Chr12_24086717	27	45	3	2	3	0	-4.722452937	-2.121167356	2.33E-05	0.047518472
Chr05_4636245	0	0	2	22	32	14	4.156901647	-2.846538081	2.34E-05	0.047819742
Chr09_774009	20	16	24	4	5	3	-3.014200045	-2.371242498	2.34E-05	0.047819742
Chr04_33896157	13	12	7	0	0	1	-5.157852855	-3.281239873	2.36E-05	0.04802368
Chr04_33896160	13	12	7	0	0	1	-5.157852855	-3.281239873	2.36E-05	0.04802368
Chr08_13062852	23	9	6	0	3	0	-4.180274569	-3.139601825	2.36E-05	0.04802368
Chr03_36416702	188	111	103	73	78	37	-1.804365173	0.407651696	2.37E-05	0.048192289
Chr11_14080954	9	5	16	79	132	49	2.329204259	-0.998497019	2.38E-05	0.048314171
Chr11_14080955	9	5	16	79	132	49	2.329204259	-0.998497019	2.38E-05	0.048314171
Chr23_14615947	49	29	11	5	5	5	-3.150252071	-1.923497657	2.38E-05	0.048314171
Contig031_14953	7	5	7	83	87	24	2.537059688	-1.448703268	2.39E-05	0.048393091
Contig031_14954	7	5	7	83	87	24	2.537059688	-1.448703268	2.39E-05	0.048393091
Chr04_17825382	17	5	5	1	0	0	-4.831648201	-3.563415943	2.39E-05	0.048517679
Chr13_10633724	0	0	1	100	3	39	6.212550647	-1.845461317	2.40E-05	0.048607583
Contig058_24306	140	97	22	29	20	13	-2.731883573	-0.376746057	2.41E-05	0.048659123
Contig062_28553	174	81	24	26	13	17	-2.837427903	-0.350871162	2.41E-05	0.048659123
Contig062_28565	174	81	24	26	13	17	-2.837427903	-0.350871162	2.41E-05	0.048659123
Chr04_3298856	54	20	13	7	5	4	-2.99173867	-1.994163566	2.41E-05	0.048659123
Chr06_2802085	15	35	8	2	3	1	-4.080599958	-2.401094886	2.41E-05	0.048697044
Chr15_4259977	0	0	1	31	33	7	4.987372736	-2.87307505	2.42E-05	0.048753243
Chr11_16114284	0	2	4	69	25	37	3.692864574	-1.904877902	2.42E-05	0.048803646
Chr17_3017408	16	22	9	3	2	0	-3.961784628	-2.730266854	2.43E-05	0.048803646
Chr17_3017409	16	22	9	3	2	0	-3.961784628	-2.730266854	2.43E-05	0.048803646
Chr17_3017415	16	22	9	3	2	0	-3.961784628	-2.730266854	2.43E-05	0.048803646
Chr07_10427111	14	6	10	1	0	1	-4.256150376	-3.371498623	2.42E-05	0.048803646
Chr10_27188698	57	35	39	22	20	8	-2.11134701	-1.224562437	2.43E-05	0.048844843
Chr02_20058130	71	91	8	9	15	2	-3.611502445	-0.960119756	2.43E-05	0.048844843
Chr02_20058141	71	91	8	9	15	2	-3.611502445	-0.960119756	2.43E-05	0.048844843
Chr06_26852980	147	132	34	42	30	13	-2.645821279	-0.049807294	2.43E-05	0.048844843
Chr22_1286338	28	17	9	1	3	3	-3.504324076	-2.60322619	2.44E-05	0.048960138
Chr13_9603386	23	27	5	1	1	2	-4.339787782	-2.557003382	2.44E-05	0.048962262
Chr18_19964184	72	45	10	12	6	4	-3.165961909	-1.442261845	2.45E-05	0.04911386
Chr18_19964193	72	45	10	12	6	4	-3.165961909	-1.442261845	2.45E-05	0.04911386
Chr08_27544179	22	23	6	2	3	0	-4.066758204	-2.665264322	2.45E-05	0.04911386
Chr12_5476505	28	5	4	1	0	0	-5.195404034	-3.264933564	2.46E-05	0.049154018
Chr25_10286053	143	91	11	18	9	10	-3.314639089	-0.539453662	2.46E-05	0.049154018
Chr24_17965976	103	44	13	7	12	10	-2.994796702	-1.16092562	2.47E-05	0.049257943
Chr24_17965979	103	44	13	7	12	10	-2.994796702	-1.16092562	2.47E-05	0.049257943
Chr01_27184291	33	60	2	3	2	1	-4.751938981	-1.78114522	2.47E-05	0.049257943
Chr21_1258512	65	77	40	29	23	12	-2.295010614	-0.715471874	2.48E-05	0.049388293
Chr20_10282	194	113	154	75	70	57	-1.835415891	0.608897363	2.50E-05	0.049707392
Chr05_3325485	0	0	0	10	13	11	6.281086096	-3.589901722	2.50E-05	0.049707392
Contig117_13511	105	91	21	21	10	14	-2.896557103	-0.605580314	2.50E-05	0.049756474
Contig117_13514	105	91	21	21	10	14	-2.896557103	-0.605580314	2.50E-05	0.049756474
Contig117_13515	105	91	21	21	10	14	-2.896557103	-0.605580314	2.50E-05	0.049756474
Chr10_12159770	65	32	16	11	14	3	-2.71262796	-1.579268807	2.52E-05	0.049785465
Chr17_7155747	75	77	9	12	12	4	-3.311839336	-1.047207599	2.52E-05	0.049785465
Chr01_29461594	10	2	14	84	94	51	2.447116327	-1.141635969	2.52E-05	0.049785465
Chr01_29461595	10	2	14	84	94	51	2.447116327	-1.141635969	2.52E-05	0.049785465
Chr01_44372447	34	12	20	141	123	322	2.781838468	0.383529594	2.51E-05	0.049785465
Chr01_44372450	34	12	20	141	123	322	2.781838468	0.383529594	2.51E-05	0.049785465
Chr02_648730	0	0	0	14	10	13	6.448314097	-3.475334313	2.52E-05	0.049785465
Chr02_648731	0	0	0	14	10	13	6.448314097	-3.475334313	2.52E-05	0.049785465
Chr03_5511892	0	3	0	31	127	13	4.662705413	-1.870138886	2.52E-05	0.049785465
Chr08_28431690	40	53	10	6	6	5	-3.32770045	-1.626941079	2.52E-05	0.049785465
Chr07_28293568	45	40	3	2	5	1	-4.189728677	-1.971890892	2.53E-05	0.04980297
Chr07_28293578	45	40	3	2	5	1	-4.189728677	-1.971890892	2.53E-05	0.04980297
Chr04_27926420	0	0	0	35	12	6	6.833311185	-3.172395297	2.53E-05	0.049936827
Chr03_36176653	518	569	103	134	126	41	-2.828687536	1.874682818	2.54E-05	0.049984657
Chr03_37578292	2	0	0	20	32	10	4.071081891	-2.990105174	2.54E-05	0.049984657
Chr11_3630806	20	27	4	2	2	0	-4.386514604	-2.649746997	2.56E-05	0.050058379
Chr11_3630807	20	27	4	2	2	0	-4.386514604	-2.649746997	2.56E-05	0.050058379
Chr20_4057756	9	8	5	0	1	0	-4.692343366	-3.705269254	2.56E-05	0.050058379
Chr21_4078395	1	0	0	20	22	8	4.587851107	-3.23063253	2.55E-05	0.050058379
Contig726_2006	96	32	25	7	3	13	-3.091171046	-1.242141589	2.57E-05	0.050058379
Chr03_37771542	57	28	13	7	7	6	-2.86880264	-1.787131504	2.55E-05	0.050058379
Chr03_37771543	57	28	13	7	7	6	-2.86880264	-1.787131504	2.55E-05	0.050058379
Chr03_37771544	57	28	13	7	7	6	-2.86880264	-1.787131504	2.55E-05	0.050058379
Chr05_3063599	0	0	0	18	25	4	6.563588886	-3.3697735	2.57E-05	0.050058379
Chr05_3226958	1	1	0	23	20	20	4.178261224	-2.855241954	2.57E-05	0.050058379
Chr05_3226964	1	1	0	23	20	20	4.178261224	-2.855241954	2.57E-05	0.050058379
Chr05_3226965	1	1	0	23	20	20	4.178261224	-2.855241954	2.57E-05	0.050058379
Chr05_3226966	1	1	0	23	20	20	4.178261224	-2.855241954	2.57E-05	0.050058379
Chr06_31969913	16	10	3	1	0	0	-5.002646927	-3.443156195	2.55E-05	0.050058379
Chr07_21247884	31	44	4	4	3	0	-4.304626062	-2.054372929	2.56E-05	0.050058379
Chr09_4087702	2	10	5	88	84	47	2.825553282	-1.236624282	2.56E-05	0.050058379
Chr09_4087703	2	10	5	88	84	47	2.825553282	-1.236624282	2.56E-05	0.050058379
Chr09_4087704	2	10	5	88	84	47	2.825553282	-1.236624282	2.56E-05	0.050058379
Chr10_14089888	43	41	11	9	5	0	-3.551852722	-1.811266971	2.58E-05	0.050197757
Chr01_24939190	0	0	1	19	22	15	4.77956734	-3.047410685	2.59E-05	0.050197757
Chr03_5556328	7	7	7	0	1	0	-4.641399726	-3.740582494	2.59E-05	0.050197757
Chr04_26378949	23	16	21	7	0	0	-3.740865961	-2.455620068	2.59E-05	0.050197757
Chr04_26378950	23	16	21	7	0	0	-3.740865961	-2.455620068	2.59E-05	0.050197757
Chr04_26378964	23	16	21	7	0	0	-3.740865961	-2.455620068	2.59E-05	0.050197757
Chr05_3332196	1	0	1	14	34	20	4.248106164	-2.818421264	2.58E-05	0.050197757
Contig066_51994	38	25	11	4	9	1	-3.149928352	-2.163515817	2.59E-05	0.050219259
Contig066_51995	38	25	11	4	9	1	-3.149928352	-2.163515817	2.59E-05	0.050219259
Contig066_51996	38	25	11	4	9	1	-3.149928352	-2.163515817	2.59E-05	0.050219259
Chr09_25835230	38	57	2	4	1	0	-5.022110465	-1.790640611	2.60E-05	0.050289887
Chr02_1559575	88	42	43	426	592	148	1.983982302	1.110018526	2.61E-05	0.050508084
Chr02_1559576	88	42	43	426	592	148	1.983982302	1.110018526	2.61E-05	0.050508084
Chr25_12165771	10	16	4	1	0	0	-5.189718613	-3.320141436	2.62E-05	0.050510953
Chr13_9657069	292	214	87	62	104	50	-2.179088477	0.906064278	2.64E-05	0.050780652
Chr17_4603186	25	10	7	2	0	1	-4.194856537	-3.004257911	2.63E-05	0.050780652
Chr23_5278455	8	23	4	1	0	0	-5.493193182	-3.089551654	2.63E-05	0.050780652
Contig274_7375	1	0	0	10	42	11	4.868972473	-3.018325676	2.64E-05	0.050874169
Chr13_1324051	0	1	2	22	34	21	3.836744572	-2.642103653	2.65E-05	0.050905451
Chr19_18595246	25	19	3	2	0	0	-4.967720636	-2.845647677	2.65E-05	0.050905451
Chr21_14443522	58	52	18	12	11	9	-2.681945824	-1.309362527	2.65E-05	0.050905451
Chr21_14443536	58	52	18	12	11	9	-2.681945824	-1.309362527	2.65E-05	0.050905451
Chr02_38328564	16	6	4	1	0	0	-4.794946284	-3.592612496	2.65E-05	0.050905451
Chr02_38328565	16	6	4	1	0	0	-4.794946284	-3.592612496	2.65E-05	0.050905451
Chr10_12159769	64	32	16	11	14	3	-2.702347634	-1.587714467	2.66E-05	0.050929779
Chr04_4339055	8	6	6	0	0	0	-6.173765696	-3.837840325	2.66E-05	0.050929779
Chr18_19346925	33	45	4	4	2	1	-4.279345156	-2.005192467	2.66E-05	0.05100547
Chr03_36176646	518	571	103	135	126	41	-2.8269262	1.87794936	2.67E-05	0.051077736
Chr03_36176647	518	571	103	135	126	41	-2.8269262	1.87794936	2.67E-05	0.051077736
Chr14_24264048	39	43	8	6	7	2	-3.366582268	-1.847700457	2.68E-05	0.051192363
Chr13_9655283	180	134	15	17	24	17	-3.152693242	-0.077548133	2.68E-05	0.051218522
Chr13_9655284	180	134	15	17	24	17	-3.152693242	-0.077548133	2.68E-05	0.051218522
Chr13_9655285	180	134	15	17	24	17	-3.152693242	-0.077548133	2.68E-05	0.051218522
Chr16_21558927	86	37	12	2	17	1	-3.525233057	-1.450921505	2.69E-05	0.051218522
Chr16_21558933	86	37	12	2	17	1	-3.525233057	-1.450921505	2.69E-05	0.051218522
Chr17_3482387	75	21	8	7	6	1	-3.462962082	-1.856618187	2.69E-05	0.051284925
Chr12_24369939	98	83	13	17	17	7	-2.986691072	-0.783598715	2.70E-05	0.051322257
Chr12_24369951	98	83	13	17	17	7	-2.986691072	-0.783598715	2.70E-05	0.051322257
Chr12_24369953	98	83	13	17	17	7	-2.986691072	-0.783598715	2.70E-05	0.051322257
Chr20_18875912	65	51	8	10	9	2	-3.312044157	-1.45692373	2.70E-05	0.051322257
Chr22_18016390	7	12	6	1	0	0	-4.926403305	-3.520113219	2.71E-05	0.051322257
Chr01_30989703	1	0	0	23	17	9	4.598633033	-3.225617144	2.71E-05	0.051322257
Chr03_36416707	189	111	104	74	79	37	-1.797374682	0.415678771	2.70E-05	0.051322257
Chr03_36416708	189	111	104	74	79	37	-1.797374682	0.415678771	2.70E-05	0.051322257
Chr15_19791791	0	0	0	34	17	4	6.835680251	-3.164792765	2.71E-05	0.051426965
Chr11_5337036	29	49	4	4	3	1	-4.156591598	-1.969230297	2.72E-05	0.051482096
Chr24_15989871	46	17	6	4	2	1	-3.814060407	-2.386198487	2.73E-05	0.051676404
Chr10_9063784	14	13	3	0	1	0	-5.152922089	-3.374292763	2.73E-05	0.051676404
Chr18_4439148	84	17	8	4	8	2	-3.488462901	-1.830892221	2.74E-05	0.051769774
Contig565_1001	151	34	90	31	44	22	-2.107922404	-0.284020897	2.74E-05	0.051787658
Chr13_9660549	32	23	19	5	6	6	-2.755459876	-2.082788989	2.75E-05	0.05193122
Chr13_9660550	32	23	19	5	6	6	-2.755459876	-2.082788989	2.75E-05	0.05193122
Chr14_14122906	71	57	18	11	7	12	-2.862502628	-1.165321825	2.76E-05	0.051991539
Chr14_14122914	71	57	18	11	7	12	-2.862502628	-1.165321825	2.76E-05	0.051991539
Chr03_35535351	46	21	16	7	6	5	-2.791564788	-1.999044475	2.76E-05	0.051991539
Chr03_35535352	46	21	16	7	6	5	-2.791564788	-1.999044475	2.76E-05	0.051991539
Chr05_32911583	84	46	21	17	17	10	-2.421590751	-1.118393402	2.76E-05	0.051991539
Chr21_7363737	74	38	18	17	11	4	-2.6894926	-1.376618481	2.77E-05	0.052092383
Chr09_25835220	37	57	2	4	1	0	-5.011892145	-1.800689265	2.77E-05	0.052098417
Chr18_22563419	7	45	119	10	1	2	-4.507899515	-0.93014092	2.78E-05	0.05215123
Chr18_22563423	7	45	119	10	1	2	-4.507899515	-0.93014092	2.78E-05	0.05215123
Chr22_1286350	27	17	9	1	3	3	-3.482944903	-2.620927144	2.78E-05	0.05215123
Chr24_18243670	9	19	4	1	0	0	-5.322446921	-3.221728575	2.78E-05	0.05215123
Chr01_30990176	1	0	0	21	16	10	4.556992332	-3.257259361	2.78E-05	0.05215123
Contig096_16800	15	46	4	3	1	0	-4.83558935	-2.248837098	2.78E-05	0.05215123
Chr12_24369960	97	83	13	17	17	7	-2.981145068	-0.788435807	2.79E-05	0.052208813
Chr03_36176642	518	571	103	136	126	42	-2.814749216	1.879474196	2.80E-05	0.052342002
Chr16_12065485	12	11	7	1	1	0	-4.389967262	-3.342153118	2.80E-05	0.052344146
Chr15_4259978	0	0	1	31	32	7	4.970322683	-2.886707504	2.81E-05	0.052476543
Chr17_16987765	1	2	1	31	41	13	3.519285375	-2.576198358	2.81E-05	0.052503186
Chr09_10349396	142	36	92	35	36	25	-2.0713794	-0.287081112	2.81E-05	0.052503186
Chr16_11102250	2	2	0	26	56	14	3.689098147	-2.469524043	2.82E-05	0.052512524
Chr16_11102251	2	2	0	26	56	14	3.689098147	-2.469524043	2.82E-05	0.052512524
Contig003_327460	18	6	30	2	2	2	-3.738291617	-2.605755301	2.82E-05	0.052512524
Contig003_327461	18	6	30	2	2	2	-3.738291617	-2.605755301	2.82E-05	0.052512524
Chr04_37446213	53	27	22	12	0	0	-3.710552771	-1.797349041	2.82E-05	0.052512524
Chr05_5981869	15	11	3	1	0	0	-5.025780091	-3.429062011	2.83E-05	0.052598766
Chr11_23862214	66	48	2	4	4	0	-4.577636451	-1.647039807	2.84E-05	0.052655158
Chr11_23862230	66	48	2	4	4	0	-4.577636451	-1.647039807	2.84E-05	0.052655158
Chr26_2542930	46	16	10	5	3	3	-3.222671205	-2.276065007	2.83E-05	0.052655158
Chr26_2542931	46	16	10	5	3	3	-3.222671205	-2.276065007	2.83E-05	0.052655158
Chr10_6568568	35	32	14	5	7	5	-2.938627689	-1.964421682	2.84E-05	0.052655158
Chr10_6568569	35	32	14	5	7	5	-2.938627689	-1.964421682	2.84E-05	0.052655158
Chr11_12143389	32	34	5	1	0	3	-4.600677745	-2.241196644	2.85E-05	0.052705945
Chr11_12143390	32	34	5	1	0	3	-4.600677745	-2.241196644	2.85E-05	0.052705945
Chr14_17817199	1	2	6	48	72	22	3.101918695	-1.909830196	2.86E-05	0.052708121
Chr14_17817200	1	2	6	48	72	22	3.101918695	-1.909830196	2.86E-05	0.052708121
Chr14_17817201	1	2	6	48	72	22	3.101918695	-1.909830196	2.86E-05	0.052708121
Chr15_18261936	42	12	14	3	1	4	-3.501955532	-2.372103846	2.85E-05	0.052708121
Contig010_15829	175	173	21	35	24	14	-3.085397705	0.145607648	2.86E-05	0.052708121
Chr04_1965959	54	66	5	6	4	4	-3.856018905	-1.413035768	2.85E-05	0.052708121
Chr04_1965960	54	66	5	6	4	4	-3.856018905	-1.413035768	2.85E-05	0.052708121
Chr05_25148697	79	57	12	16	6	5	-3.108618407	-1.200532192	2.88E-05	0.053095477
Chr19_2995065	0	1	0	22	27	10	4.754967207	-3.040169242	2.89E-05	0.053264724
Chr04_37148565	13	5	5	1	0	0	-4.641473887	-3.708293154	2.89E-05	0.053264724
Chr12_6163133	80	43	27	21	21	10	-2.199749483	-1.08736151	2.91E-05	0.053492149
Chr15_19791792	0	0	0	31	17	4	6.754573637	-3.227351936	2.91E-05	0.053492149
Chr01_11123293	11	8	4	1	0	0	-4.699849365	-3.67157274	2.94E-05	0.053904991
Chr01_11123294	11	8	4	1	0	0	-4.699849365	-3.67157274	2.94E-05	0.053904991
Chr11_440163	10	4	7	0	0	0	-6.199238091	-3.818216548	2.95E-05	0.053911457
Chr13_5805805	129	46	53	38	33	17	-1.998614303	-0.507083631	2.94E-05	0.053911457
Chr19_11969917	20	46	4	3	2	0	-4.63979921	-2.171575913	2.95E-05	0.053911457
Chr19_11969918	20	46	4	3	2	0	-4.63979921	-2.171575913	2.95E-05	0.053911457
Chr01_29134504	36	41	3	4	1	1	-4.393385153	-2.07026523	2.94E-05	0.053911457
Chr05_3325177	0	0	0	10	22	6	6.30074746	-3.567549448	2.94E-05	0.053911457
Chr05_3325178	0	0	0	10	22	6	6.30074746	-3.567549448	2.94E-05	0.053911457
Chr09_2697243	13	17	9	1	3	0	-4.006394974	-2.976807922	2.95E-05	0.053930949
Contig058_24319	141	97	22	30	20	13	-2.713842043	-0.370233387	2.96E-05	0.053933201
Contig058_24320	141	97	22	30	20	13	-2.713842043	-0.370233387	2.96E-05	0.053933201
Chr07_31817591	23	50	3	2	3	0	-4.786534095	-2.070856338	2.95E-05	0.053933201
Chr26_15763756	10	8	12	56	132	57	2.258798375	-1.045003463	2.97E-05	0.054071879
Chr03_36447171	241	149	100	87	86	39	-1.922189057	0.663001657	2.97E-05	0.054071879
Chr03_36447172	241	149	100	87	86	39	-1.922189057	0.663001657	2.97E-05	0.054071879
Chr04_6025656	11	17	7	0	2	0	-4.723245408	-3.127746154	2.97E-05	0.054071879
Chr16_23805173	0	0	0	14	17	5	6.241727694	-3.610419283	2.97E-05	0.054073126
Chr24_5455259	43	60	1	3	2	0	-5.145154769	-1.709230318	2.99E-05	0.054098606
Chr01_21563891	63	50	4	2	7	3	-3.971884065	-1.585708328	2.99E-05	0.054098606
Contig010_15821	175	173	21	35	23	14	-3.100936633	0.144009045	2.99E-05	0.054098606
Chr03_33581594	74	85	7	0	9	6	-4.169732133	-1.044208455	2.99E-05	0.054098606
Chr03_33581604	74	85	7	0	9	6	-4.169732133	-1.044208455	2.99E-05	0.054098606
Chr03_36176619	376	505	13	37	45	8	-4.247463047	1.382708563	2.98E-05	0.054098606
Chr10_7963658	64	54	21	20	8	6	-2.73108755	-1.211753026	2.98E-05	0.054098606
Chr10_7963661	64	54	21	20	8	6	-2.73108755	-1.211753026	2.98E-05	0.054098606
Chr10_7963662	64	54	21	20	8	6	-2.73108755	-1.211753026	2.98E-05	0.054098606
Chr20_19518974	25	44	5	4	3	1	-4.011417283	-2.096567252	2.99E-05	0.054104582
Chr20_19518976	25	44	5	4	3	1	-4.011417283	-2.096567252	2.99E-05	0.054104582
Contig484_3886	223	145	107	54	98	54	-1.895861582	0.636105355	3.00E-05	0.054241027
Chr20_5862387	19	10	5	1	2	0	-4.025402734	-3.236758358	3.01E-05	0.054277213
Chr11_13656524	5	0	9	44	122	39	3.093399527	-1.435609127	3.01E-05	0.054347603
Chr11_13656525	5	0	9	44	122	39	3.093399527	-1.435609127	3.01E-05	0.054347603
Chr15_4259956	2	0	0	29	33	7	4.198757089	-2.892637269	3.02E-05	0.054347603
Chr15_4259957	2	0	0	29	33	7	4.198757089	-2.892637269	3.02E-05	0.054347603
Chr06_21654048	32	17	7	3	4	1	-3.431744988	-2.580531713	3.02E-05	0.054431416
Chr04_6172068	54	50	14	1	15	0	-3.821093562	-1.538575083	3.02E-05	0.054446378
Chr04_8764717	20	26	11	2	6	1	-3.46454145	-2.449719456	3.03E-05	0.054446378
Chr17_16346296	4	3	8	26	157	45	3.06394916	-1.308434203	3.03E-05	0.05447116
Chr24_6013854	49	58	19	12	9	9	-2.777375138	-1.301445011	3.03E-05	0.05447116
Contig117_13526	105	90	18	20	10	13	-2.938943521	-0.640004199	3.03E-05	0.05447116
Chr04_2107203	17	20	4	0	2	0	-4.923237797	-2.966339089	3.03E-05	0.05447116
Chr14_11272293	42	45	5	3	5	3	-3.768023206	-1.852053144	3.04E-05	0.054491118
Chr13_7005345	16	36	10	1	6	0	-4.078292257	-2.321568442	3.04E-05	0.054553781
Chr10_11658017	190	170	18	23	37	15	-3.101313951	0.158986757	3.05E-05	0.054588341
Chr10_11658018	190	170	18	23	37	15	-3.101313951	0.158986757	3.05E-05	0.054588341
Chr15_16233475	8	5	6	1	0	0	-4.427559028	-3.860194052	3.05E-05	0.054588341
Chr03_30922395	28	12	7	3	1	1	-3.730710325	-2.839022879	3.05E-05	0.054588341
Chr03_36447167	241	149	100	88	86	39	-1.915498835	0.664395839	3.05E-05	0.054588341
Chr04_3506832	169	116	24	30	22	19	-2.750201268	-0.130865905	3.06E-05	0.05461517
Chr04_3506833	169	116	24	30	22	19	-2.750201268	-0.130865905	3.06E-05	0.05461517
Chr06_10468143	107	58	25	21	10	15	-2.592711425	-0.823811989	3.07E-05	0.054741336
Chr06_10468144	107	58	25	21	10	15	-2.592711425	-0.823811989	3.07E-05	0.054741336
Chr06_32319501	19	24	6	2	1	1	-4.234742551	-2.696084661	3.07E-05	0.054741336
Chr06_32319504	19	24	6	2	1	1	-4.234742551	-2.696084661	3.07E-05	0.054741336
Chr04_33288550	7	19	5	0	0	0	-6.964905703	-3.266298498	3.08E-05	0.054853559
Chr23_16073921	16	30	3	2	0	0	-5.178694126	-2.688549189	3.10E-05	0.054999874
Chr02_35093986	31	8	7	2	0	1	-4.265295063	-2.936627877	3.09E-05	0.054999874
Chr03_6409874	26	18	5	2	2	1	-3.873746803	-2.751157395	3.09E-05	0.054999874
Chr04_6176185	30	43	10	0	9	0	-4.153657194	-1.98092076	3.10E-05	0.054999874
Chr04_19883780	16	67	3	3	0	0	-5.613811805	-1.850249996	3.10E-05	0.054999874
Chr02_18290376	27	14	10	4	1	2	-3.402826057	-2.681860486	3.11E-05	0.055162116
Chr11_5372039	69	263	3	11	5	3	-5.084265764	0.095600813	3.12E-05	0.055295369
Chr15_19784280	0	0	0	34	11	6	6.784301726	-3.21063153	3.13E-05	0.055295369
Contig008_132263	72	8	38	10	3	0	-3.741913004	-1.70046156	3.13E-05	0.055295369
Chr05_6695091	0	1	2	6	123	38	4.800225063	-1.80693281	3.12E-05	0.055295369
Chr05_6695093	0	1	2	6	123	38	4.800225063	-1.80693281	3.12E-05	0.055295369
Chr06_27823077	46	16	23	8	0	5	-3.173198498	-2.018296967	3.13E-05	0.055295369
Chr07_5952418	229	15	13	12	6	1	-4.175845951	-0.80020031	3.14E-05	0.055295369
Chr07_5952419	229	15	13	12	6	1	-4.175845951	-0.80020031	3.14E-05	0.055295369
Chr07_7038172	76	32	27	9	13	14	-2.443163983	-1.295410697	3.13E-05	0.055295369
Chr07_7038173	76	32	27	9	13	14	-2.443163983	-1.295410697	3.13E-05	0.055295369
Chr07_14863667	1	0	2	24	35	13	3.723845203	-2.778779359	3.14E-05	0.055295369
Chr07_14863668	1	0	2	24	35	13	3.723845203	-2.778779359	3.14E-05	0.055295369
Chr14_15575852	39	37	6	4	4	3	-3.564893535	-2.010472268	3.14E-05	0.055309557
Chr15_2664326	7	7	6	0	1	0	-4.567981098	-3.791109951	3.16E-05	0.055604765
Chr15_6827078	44	10	9	0	6	0	-3.988252339	-2.555621652	3.16E-05	0.055635649
Chr15_2783763	7	18	5	0	1	0	-5.295726693	-3.288635253	3.17E-05	0.055744519
Contig304_11101	35	12	3	2	0	0	-4.927469809	-2.858882713	3.17E-05	0.055744519
Chr03_36410213	58	68	6	6	8	5	-3.53454307	-1.32083822	3.17E-05	0.055744519
Chr13_9657059	274	208	84	61	103	47	-2.159810186	0.848948282	3.18E-05	0.055846014
Chr04_2860390	60	29	26	6	18	10	-2.398800588	-1.49036448	3.18E-05	0.055893424
Chr08_3630317	41	33	11	6	5	5	-3.044311335	-1.93105506	3.19E-05	0.056020529
Chr14_2345031	28	26	5	2	1	2	-4.116905999	-2.485339668	3.20E-05	0.056100267
Chr15_4259998	2	1	0	40	38	8	3.95026898	-2.615030206	3.20E-05	0.056114773
Chr15_4259999	2	1	0	40	38	8	3.95026898	-2.615030206	3.20E-05	0.056114773
Chr13_5575194	11	19	3	0	0	0	-7.004969618	-3.225464969	3.21E-05	0.056212717
Chr15_9339051	35	25	16	7	5	5	-2.795541292	-2.059760501	3.21E-05	0.056212717
Chr09_27501664	24	20	4	2	0	1	-4.468532881	-2.783484978	3.21E-05	0.056212717
Chr13_10150388	143	67	33	29	24	21	-2.287272646	-0.453829365	3.22E-05	0.056225784
Chr16_7091373	53	16	25	4	4	8	-3.009592203	-1.879215355	3.22E-05	0.056225784
Chr17_2288734	27	19	6	2	2	2	-3.681809179	-2.655709717	3.22E-05	0.056297334
Chr24_2153269	23	38	4	1	4	0	-4.538500083	-2.31070406	3.23E-05	0.056297334
Chr24_2153279	23	38	4	1	4	0	-4.538500083	-2.31070406	3.23E-05	0.056297334
Chr03_14974460	20	13	10	2	4	1	-3.276895651	-2.86654218	3.23E-05	0.056297334
Chr03_14974461	20	13	10	2	4	1	-3.276895651	-2.86654218	3.23E-05	0.056297334
Chr05_3123147	0	0	1	17	23	15	4.750052066	-3.069959727	3.24E-05	0.056319981
Chr05_3123148	0	0	1	17	23	15	4.750052066	-3.069959727	3.24E-05	0.056319981
Chr26_7427049	59	72	10	13	7	4	-3.324270966	-1.204356608	3.24E-05	0.056344992
Chr08_3630326	41	32	11	6	5	5	-3.022713985	-1.948844154	3.24E-05	0.056344992
Chr08_3630329	41	32	11	6	5	5	-3.022713985	-1.948844154	3.24E-05	0.056344992
Chr11_4382133	11	12	8	2	0	0	-4.431845518	-3.286631536	3.25E-05	0.056465705
Chr15_6153132	91	57	19	21	10	9	-2.688457891	-0.999944936	3.25E-05	0.056465705
Chr01_29940106	81	55	23	21	20	9	-2.37553619	-1.007374491	3.28E-05	0.056749727
Chr01_29940120	81	55	23	21	20	9	-2.37553619	-1.007374491	3.28E-05	0.056749727
Contig250_1751	0	0	1	3	71	41	5.806609591	-2.202047776	3.28E-05	0.056749727
Contig250_1752	0	0	1	3	71	41	5.806609591	-2.202047776	3.28E-05	0.056749727
Contig004_312945	63	6	9	1	5	0	-4.1893647	-2.356328595	3.28E-05	0.056766276
Chr12_6339672	66	32	13	13	7	3	-2.904381634	-1.631558949	3.29E-05	0.056865842
Chr25_3023913	71	37	6	3	6	5	-3.570154527	-1.656384519	3.29E-05	0.056865842
Contig016_51224	13	13	3	1	0	0	-5.072212637	-3.400955562	3.29E-05	0.056865842
Chr10_21419983	37	24	11	5	4	4	-3.072995136	-2.183062319	3.30E-05	0.056896479
Chr14_2338590	12	6	4	0	1	0	-4.626428094	-3.746496973	3.30E-05	0.056896479
Chr14_2338591	12	6	4	0	1	0	-4.626428094	-3.746496973	3.30E-05	0.056896479
Chr20_14958905	99	55	19	22	15	9	-2.552363634	-0.952306457	3.30E-05	0.056898289
Chr21_4580460	37	33	13	0	5	6	-3.501815913	-1.986640331	3.31E-05	0.056972543
Chr13_15129796	24	24	5	2	0	2	-4.231265584	-2.618700418	3.33E-05	0.057159508
Chr21_18725584	10	6	11	56	105	48	2.209526819	-1.246051928	3.33E-05	0.057159508
Chr21_18725585	10	6	11	56	105	48	2.209526819	-1.246051928	3.33E-05	0.057159508
Chr01_16253983	12	8	14	1	1	1	-4.019299022	-3.179169555	3.33E-05	0.057159508
Chr01_16253992	12	8	14	1	1	1	-4.019299022	-3.179169555	3.33E-05	0.057159508
Contig005_114182	4	8	46	2	0	0	-5.386947499	-2.491336349	3.32E-05	0.057159508
Chr04_2222016	139	95	39	17	23	30	-2.512843731	-0.262736848	3.32E-05	0.057159508
Chr09_28591881	55	34	11	8	7	5	-2.94783374	-1.742052225	3.33E-05	0.057159508
Chr09_28591886	55	34	11	8	7	5	-2.94783374	-1.742052225	3.33E-05	0.057159508
Chr15_25109639	21	24	4	1	3	0	-4.331537827	-2.721061072	3.34E-05	0.057222082
Chr02_11343558	16	38	19	2	6	4	-3.404992771	-2.043482998	3.34E-05	0.057222082
Chr02_11343569	16	38	19	2	6	4	-3.404992771	-2.043482998	3.34E-05	0.057222082
Chr09_10349394	138	35	90	33	36	25	-2.063346686	-0.321885721	3.34E-05	0.057222082
Chr02_22774266	22	30	2	0	3	0	-4.899241721	-2.59533176	3.35E-05	0.057254371
Chr13_5872580	173	156	10	18	7	13	-3.751447718	-0.050810867	3.37E-05	0.057534937
Chr25_5385421	0	1	0	44	16	11	5.059660267	-2.793465886	3.37E-05	0.057592917
Chr25_5385422	0	1	0	44	16	11	5.059660267	-2.793465886	3.37E-05	0.057592917
Chr11_26142201	98	49	15	11	17	10	-2.703512228	-1.083477258	3.38E-05	0.057674478
Contig004_266263	16	11	6	0	3	0	-4.052326094	-3.247498289	3.39E-05	0.057771929
Chr21_2267711	20	16	6	3	1	0	-3.99066928	-2.934200883	3.39E-05	0.057824586
Contig166_2626	60	45	4	6	5	2	-3.747342787	-1.678359071	3.39E-05	0.057849682
Chr11_18660972	60	40	11	11	3	4	-3.230626361	-1.619458297	3.41E-05	0.057857096
Chr11_18660973	60	40	11	11	3	4	-3.230626361	-1.619458297	3.41E-05	0.057857096
Chr11_18660974	60	40	11	11	3	4	-3.230626361	-1.619458297	3.41E-05	0.057857096
Chr04_2860401	59	29	26	6	18	10	-2.388816209	-1.498298591	3.40E-05	0.057857096
Chr08_28431702	46	54	10	6	7	6	-3.238321183	-1.545209691	3.40E-05	0.057857096
Chr09_27896303	21	19	6	1	3	1	-3.850765883	-2.797094267	3.40E-05	0.057857096
Chr09_27896310	21	19	6	1	3	1	-3.850765883	-2.797094267	3.40E-05	0.057857096
Chr03_9528425	74	73	19	19	10	10	-2.778279449	-0.946293056	3.42E-05	0.05795408
Chr04_4253785	87	37	11	14	7	2	-3.178735637	-1.420019816	3.42E-05	0.05795408
Chr04_4253786	87	37	11	14	7	2	-3.178735637	-1.420019816	3.42E-05	0.05795408
Chr15_23480701	64	73	2	5	6	1	-4.348396124	-1.307953015	3.42E-05	0.057984636
Chr03_36192019	41	44	13	9	8	5	-2.887006293	-1.68021075	3.43E-05	0.057985716
Chr03_36192020	41	44	13	9	8	5	-2.887006293	-1.68021075	3.43E-05	0.057985716
Chr13_16078348	46	25	14	3	8	6	-2.920443601	-1.965521552	3.43E-05	0.05799563
Chr09_3894022	0	0	0	11	28	5	6.460976367	-3.445762518	3.44E-05	0.058134716
Chr09_3894023	0	0	0	11	28	5	6.460976367	-3.445762518	3.44E-05	0.058134716
Chr09_3894024	0	0	0	11	28	5	6.460976367	-3.445762518	3.44E-05	0.058134716
Chr09_3894029	0	0	0	11	28	5	6.460976367	-3.445762518	3.44E-05	0.058134716
Chr22_17846430	74	24	14	10	7	5	-2.885864575	-1.66527186	3.46E-05	0.058337475
Chr05_8814793	48	45	3	5	3	1	-4.118680167	-1.840011122	3.46E-05	0.058352612
Chr05_8814794	48	45	3	5	3	1	-4.118680167	-1.840011122	3.46E-05	0.058352612
Chr11_85574	16	26	5	1	3	0	-4.326172502	-2.732947414	3.48E-05	0.058424504
Chr15_9314218	38	36	5	5	2	1	-3.979391183	-2.092636037	3.47E-05	0.058424504
Chr15_9314230	38	36	5	5	2	1	-3.979391183	-2.092636037	3.47E-05	0.058424504
Chr05_26258181	31	13	10	5	1	0	-3.72870138	-2.664872497	3.48E-05	0.058424504
Chr07_29641674	18	13	9	3	1	1	-3.580411933	-2.966335137	3.48E-05	0.058424504
Chr13_9623354	245	80	65	21	21	41	-2.608994681	0.121704986	3.48E-05	0.058460453
Chr13_9623357	245	80	65	21	21	41	-2.608994681	0.121704986	3.48E-05	0.058460453
Chr13_21025248	60	68	2	6	2	0	-4.784751606	-1.420611715	3.49E-05	0.058606603
Chr14_4135669	15	9	3	1	0	0	-4.896249273	-3.523231419	3.50E-05	0.058639042
Chr16_7092951	47	35	23	13	0	5	-3.128858104	-1.65310224	3.50E-05	0.058639042
Chr16_7092952	47	35	23	13	0	5	-3.128858104	-1.65310224	3.50E-05	0.058639042
Chr16_7092954	47	35	23	13	0	5	-3.128858104	-1.65310224	3.50E-05	0.058639042
Contig039_22129	138	30	20	17	2	6	-3.320785312	-1.053138772	3.50E-05	0.058661145
Chr11_2496094	46	33	7	4	3	4	-3.539202704	-1.982464722	3.51E-05	0.058678054
Chr11_2496096	46	33	7	4	3	4	-3.539202704	-1.982464722	3.51E-05	0.058678054
Chr12_12485733	2	0	8	24	153	54	3.705724479	-1.310442008	3.51E-05	0.058678054
Chr21_11870782	46	41	4	5	3	2	-3.848375434	-1.902299989	3.52E-05	0.058683887
Chr21_11870783	46	41	4	5	3	2	-3.848375434	-1.902299989	3.52E-05	0.058683887
Chr10_18517260	0	2	0	27	19	36	4.579019123	-2.468655477	3.54E-05	0.058873908
Chr17_1847622	6	11	7	1	0	0	-4.8718688	-3.560754712	3.54E-05	0.058873908
Chr17_1847623	6	11	7	1	0	0	-4.8718688	-3.560754712	3.54E-05	0.058873908
Contig117_13527	91	81	14	19	8	9	-3.030592102	-0.836424708	3.54E-05	0.058873908
Chr03_36176604	21	54	5	4	0	1	-4.731451344	-1.975362794	3.53E-05	0.058873908
Chr05_3336949	0	0	0	11	14	6	6.065783142	-3.73478119	3.54E-05	0.058873908
Chr05_3336951	0	0	0	11	14	6	6.065783142	-3.73478119	3.54E-05	0.058873908
Contig198_1677	247	146	115	90	100	47	-1.805199004	0.736648419	3.55E-05	0.058974243
Chr03_37863305	28	36	5	4	2	1	-4.017878078	-2.23302667	3.55E-05	0.058974243
Chr03_37863312	28	36	5	4	2	1	-4.017878078	-2.23302667	3.55E-05	0.058974243
Chr03_37863313	28	36	5	4	2	1	-4.017878078	-2.23302667	3.55E-05	0.058974243
Chr11_5323653	18	28	4	2	0	1	-4.624915083	-2.661506927	3.56E-05	0.05907058
Chr11_5323656	18	28	4	2	0	1	-4.624915083	-2.661506927	3.56E-05	0.05907058
Chr11_13567451	11	6	4	0	0	0	-6.20172224	-3.816275668	3.57E-05	0.059215192
Chr10_13949571	148	77	18	18	21	16	-2.726134341	-0.515831116	3.58E-05	0.059231277
Chr10_13949573	148	77	18	18	21	16	-2.726134341	-0.515831116	3.58E-05	0.059231277
Chr09_28796934	41	11	19	8	3	2	-3.006833011	-2.269374564	3.58E-05	0.059231277
Chr22_16577230	24	30	5	1	4	1	-4.042867678	-2.448787362	3.59E-05	0.059309319
Chr20_3738104	3	0	2	38	31	15	3.331325767	-2.549893578	3.60E-05	0.059364852
Chr20_3738105	3	0	2	38	31	15	3.331325767	-2.549893578	3.60E-05	0.059364852
Chr23_4459864	19	17	10	4	1	1	-3.566180851	-2.769827516	3.60E-05	0.059364852
Chr01_36733559	29	23	5	1	2	2	-4.068143496	-2.549181238	3.59E-05	0.059364852
Chr01_36733560	29	23	5	1	2	2	-4.068143496	-2.549181238	3.59E-05	0.059364852
Chr03_36404528	62	55	12	14	3	4	-3.285139608	-1.373877448	3.60E-05	0.059419576
Chr15_11483613	26	15	8	4	0	0	-4.139659417	-2.780972206	3.61E-05	0.059514092
Chr13_21025261	59	68	2	6	2	0	-4.776865143	-1.42827874	3.63E-05	0.059681908
Chr13_21025262	59	68	2	6	2	0	-4.776865143	-1.42827874	3.63E-05	0.059681908
Chr06_28288516	24	23	7	3	4	1	-3.470106482	-2.557878233	3.63E-05	0.059681908
Chr06_28288517	24	23	7	3	4	1	-3.470106482	-2.557878233	3.63E-05	0.059681908
Chr07_5952420	229	14	13	12	6	1	-4.166801245	-0.808406736	3.63E-05	0.059699162
Chr07_5952432	229	14	13	12	6	1	-4.166801245	-0.808406736	3.63E-05	0.059699162
Chr04_2397247	140	87	26	30	30	15	-2.43428667	-0.38376099	3.64E-05	0.059707046
Chr04_2397251	140	87	26	30	30	15	-2.43428667	-0.38376099	3.64E-05	0.059707046
Chr04_2397257	140	87	26	30	30	15	-2.43428667	-0.38376099	3.64E-05	0.059707046
Chr03_6867237	60	35	22	13	10	10	-2.432677767	-1.452118219	3.65E-05	0.059829283
Chr03_6867238	60	35	22	13	10	10	-2.432677767	-1.452118219	3.65E-05	0.059829283
Chr18_5038569	57	48	4	7	1	0	-4.446655327	-1.699498518	3.66E-05	0.059984491
Chr18_5038577	57	48	4	7	1	0	-4.446655327	-1.699498518	3.66E-05	0.059984491
Chr06_33123357	42	25	7	4	4	3	-3.342540793	-2.194024687	3.68E-05	0.060173961
Chr06_33123368	42	25	7	4	4	3	-3.342540793	-2.194024687	3.68E-05	0.060173961
Chr23_9091864	0	0	0	21	8	10	6.488651291	-3.442922936	3.69E-05	0.060220681
Chr02_42924	8	19	4	1	0	0	-5.290957655	-3.250127864	3.69E-05	0.060220681
Chr05_22939489	0	0	5	37	57	21	3.646770296	-2.200547737	3.69E-05	0.060220681
Chr05_22939490	0	0	5	37	57	21	3.646770296	-2.200547737	3.69E-05	0.060220681
Chr16_18418268	49	17	9	5	6	1	-3.253394757	-2.237339394	3.71E-05	0.060375811
Chr16_18418269	49	17	9	5	6	1	-3.253394757	-2.237339394	3.71E-05	0.060375811
Chr05_2406398	27	25	4	2	3	0	-4.186722312	-2.567904881	3.71E-05	0.060375811
Chr04_10530506	36	56	5	6	1	0	-4.571221798	-1.769593864	3.71E-05	0.060440762
Chr13_7504267	5	7	12	1	0	0	-4.847158962	-3.574248984	3.72E-05	0.060482967
Contig174_11001	22	44	5	3	4	1	-3.992609511	-2.13652803	3.72E-05	0.060505876
Chr20_11809788	52	41	11	11	7	3	-3.01705557	-1.663250193	3.73E-05	0.060581305
Chr20_11809789	52	41	11	11	7	3	-3.01705557	-1.663250193	3.73E-05	0.060581305
Chr05_29220531	16	4	5	0	0	0	-6.374378011	-3.68049385	3.73E-05	0.060597235
Chr05_29220532	16	4	5	0	0	0	-6.374378011	-3.68049385	3.73E-05	0.060597235
Chr25_14263650	18	5	9	56	96	72	2.224110217	-1.080766773	3.74E-05	0.060605496
Chr25_14263651	18	5	9	56	96	72	2.224110217	-1.080766773	3.74E-05	0.060605496
Chr13_27241026	2	0	3	20	30	48	3.745326267	-2.205517155	3.75E-05	0.06073871
Chr02_6008473	13	11	3	1	0	0	-4.944735965	-3.494200996	3.75E-05	0.06073871
Chr04_1616788	44	26	39	18	6	6	-2.518477561	-1.537866601	3.75E-05	0.060770267
Chr13_25545411	37	38	30	8	11	11	-2.486829222	-1.524724581	3.77E-05	0.060907912
Chr17_12827004	31	14	6	1	0	2	-4.422662438	-2.767257704	3.77E-05	0.060907912
Chr23_6485512	28	28	8	3	3	3	-3.476793013	-2.323321553	3.77E-05	0.060907912
Chr23_6485513	28	28	8	3	3	3	-3.476793013	-2.323321553	3.77E-05	0.060907912
Contig062_4568	127	64	26	28	19	15	-2.406261396	-0.625277711	3.78E-05	0.061070515
Contig062_4580	127	64	26	28	19	15	-2.406261396	-0.625277711	3.78E-05	0.061070515
Contig062_4581	127	64	26	28	19	15	-2.406261396	-0.625277711	3.78E-05	0.061070515
Chr20_15533568	15	19	4	0	1	1	-4.723374079	-3.038048657	3.79E-05	0.061075944
Chr20_15533569	15	19	4	0	1	1	-4.723374079	-3.038048657	3.79E-05	0.061075944
Chr05_3324736	0	0	0	13	11	8	6.163734583	-3.668985939	3.80E-05	0.061122526
Chr05_3324737	0	0	0	13	11	8	6.163734583	-3.668985939	3.80E-05	0.061122526
Chr03_17863551	33	20	4	3	2	0	-4.112133063	-2.595813615	3.80E-05	0.061231827
Chr17_15827534	19	7	3	0	0	0	-6.593277088	-3.513626648	3.82E-05	0.061258123
Chr17_15827535	19	7	3	0	0	0	-6.593277088	-3.513626648	3.82E-05	0.061258123
Chr03_35775485	90	77	11	17	14	4	-3.117443672	-0.918415887	3.82E-05	0.061258123
Chr03_35775497	90	77	11	17	14	4	-3.117443672	-0.918415887	3.82E-05	0.061258123
Chr05_3336888	4	1	5	45	64	19	2.881844879	-2.03063462	3.82E-05	0.061258123
Chr05_31621461	9	22	3	1	0	0	-5.434900469	-3.136083537	3.82E-05	0.061258123
Chr06_11393663	10	9	4	1	0	0	-4.725690301	-3.656145223	3.81E-05	0.061258123
Chr11_19274320	35	18	12	7	4	2	-2.947693238	-2.332621563	3.86E-05	0.061444892
Chr11_19274321	35	18	12	7	4	2	-2.947693238	-2.332621563	3.86E-05	0.061444892
Chr11_19274328	35	18	12	7	4	2	-2.947693238	-2.332621563	3.86E-05	0.061444892
Chr11_19274329	35	18	12	7	4	2	-2.947693238	-2.332621563	3.86E-05	0.061444892
Chr11_22206661	121	82	54	11	49	1	-3.021280776	-0.414154592	3.84E-05	0.061444892
Chr20_11481484	44	30	15	7	5	7	-2.815939926	-1.858556522	3.84E-05	0.061444892
Chr20_11481485	44	30	15	7	5	7	-2.815939926	-1.858556522	3.84E-05	0.061444892
[truncated: 125,876 more rows]
