# Supplementary material for: DNA Methylation Difference between Female and Male Ussuri Catfish (Pseudobagrus ussuriensis) in Brain and Gonad Tissues
Source: Life (Basel). 2022 Jun 10;12(6):874. doi: 10.3390/life12060874 (PMC9228513; doi:10.3390/life12060874)
Supplement: Supplementary file 1 [file life-12-00874-s001.zip › Supplementary Table S2.csv]

Chr_pos	Brain.S2	Brain.S3	Brain.S5	Brain.S6	Brain.S7	Brain.S8	logFC	logCPM	PValue	FDR	GENE ID	NCBI-ID
Chr04_5144123	0	1	0	86	89	86	7.268014351	1.567378898	6.81E-17	5.44E-11	maker-Chr04-exonerate_est2genome-gene-1.87	no
Chr11_7536311	2	0	2	92	114	69	5.577185727	1.593396341	2.60E-16	1.04E-10	maker-Chr11-exonerate_est2genome-gene-2.24	EIF2AK4
Contig016_51944	56	95	18	0	0	0	-9.083593184	1.291569009	7.01E-13	1.87E-07	maker-Contig016-exonerate_est2genome-gene-0.2	rabggtb
Chr02_295003	0	0	0	64	101	17	8.599146508	0.886861816	2.50E-12	5.00E-07	maker-Chr02-exonerate_est2genome-gene-0.135	no
Contig016_51164	43	43	18	0	0	0	-8.353649528	0.604150052	5.19E-12	8.30E-07	maker-Contig016-exonerate_est2genome-gene-0.2	rabggtb
Chr05_3122233	3	0	2	54	83	65	4.895785404	1.23386973	1.20E-11	1.60E-06	maker-Chr05-exonerate_est2genome-gene-1.5	no
Contig016_50826	48	50	13	0	0	0	-8.430255717	0.676575565	3.68E-11	4.20E-06	maker-Contig016-exonerate_est2genome-gene-0.2	rabggtb
Chr11_8392366	52	30	32	3	2	1	-4.583999502	0.773846253	5.98E-11	5.97E-06	maker-Chr11-exonerate_est2genome-gene-2.53	mthfd1b
Contig016_51959	39	66	13	0	0	0	-8.567138087	0.801703194	1.04E-10	9.19E-06	maker-Contig016-exonerate_est2genome-gene-0.2	rabggtb
Contig016_51149	34	32	15	0	0	0	-7.993072053	0.273516225	1.63E-10	1.31E-05	maker-Contig016-exonerate_est2genome-gene-0.2	rabggtb
Chr17_3757522	29	24	20	0	0	0	-7.864847727	0.156598826	1.82E-10	1.32E-05	maker-Chr17-exonerate_est2genome-gene-1.11	nudt2
Chr09_8339407	40	15	26	0	0	0	-7.975578384	0.258235842	2.34E-10	1.56E-05	maker-Chr09-exonerate_est2genome-gene-2.108	si:ch211-243j20.2
Contig016_50811	30	39	15	0	0	0	-8.073806823	0.345265433	2.67E-10	1.64E-05	maker-Contig016-exonerate_est2genome-gene-0.2	rabggtb
Chr02_1341620	28	24	18	1	0	0	-6.070983812	0.11345014	3.95E-10	2.25E-05	maker-Chr02-exonerate_est2genome-gene-0.56	tvp23b
Contig016_50841	39	42	10	0	0	0	-8.145708205	0.414082282	9.11E-10	4.85E-05	maker-Contig016-exonerate_est2genome-gene-0.2	rabggtb
Chr05_31395877	3	0	2	35	151	44	4.94368366	1.276074744	9.82E-10	4.90E-05	maker-Chr05-exonerate_est2genome-gene-10.14	kif5c
Contig016_51179	45	36	8	0	0	0	-8.072767756	0.350911527	2.78E-09	0.000130528	maker-Contig016-exonerate_est2genome-gene-0.2	rabggtb
Chr13_9146481	0	0	1	63	65	14	6.194889983	0.604187186	3.65E-09	0.000157926	maker-Chr13-exonerate_est2genome-gene-3.78	no
Contig016_52019	24	31	13	0	0	0	-7.773335309	0.073849951	3.76E-09	0.000157926	maker-Contig016-exonerate_est2genome-gene-0.2	rabggtb
Chr13_17811455	5	3	1	33	129	63	4.196637148	1.347644907	4.37E-09	0.000167414	maker-Chr13-exonerate_est2genome-gene-5.50	grip1
Contig016_50689	27	55	10	0	0	0	-8.226548732	0.483420147	4.40E-09	0.000167414	maker-Contig016-exonerate_est2genome-gene-0.2	rabggtb
Contig016_51456	66	46	5	0	0	0	-8.42566041	0.679840224	5.37E-09	0.000186847	maker-Contig016-exonerate_est2genome-gene-0.2	rabggtb
Chr04_2087584	5	3	5	121	59	52	3.703336107	1.44926571	5.38E-09	0.000186847	maker-Chr04-exonerate_est2genome-gene-0.177	klhl10b.2
Chr22_11426835	28	11	35	0	0	0	-7.91947454	0.201489611	5.81E-09	0.000193266	maker-Chr22-exonerate_est2genome-gene-3.88	trioa
Chr01_30989895	0	1	0	31	62	21	5.932437748	0.359904767	6.20E-09	0.000198077	maker-Chr01-exonerate_est2genome-gene-10.82	BX897670.1
Chr05_28188869	141	121	90	31	29	19	-2.585625716	2.52449998	6.85E-09	0.000210342	maker-Chr05-exonerate_est2genome-gene-9.13	fmnl2b
Chr22_11426827	27	11	35	0	0	0	-7.904649243	0.187657232	7.11E-09	0.000210362	maker-Chr22-exonerate_est2genome-gene-3.88	trioa
Chr22_11426795	34	8	55	0	0	0	-8.337033198	0.580480786	7.41E-09	0.000211405	maker-Chr22-exonerate_est2genome-gene-3.88	trioa
Chr08_6490527	1	0	0	23	59	20	5.815834793	0.217862494	9.30E-09	0.000256054	maker-Chr08-exonerate_est2genome-gene-2.110	harbi1
Chr17_6392323	13	574	624	7	4	3	-7.053206149	4.29826916	1.01E-08	0.000269259	maker-Chr17-exonerate_est2genome-gene-2.6	nars1
Chr11_8392380	55	24	42	6	2	2	-3.962142239	0.894302297	1.09E-08	0.000280278	maker-Chr11-exonerate_est2genome-gene-2.53	mthfd1b
Chr05_3222400	0	1	0	30	35	47	6.102648527	0.501400728	1.20E-08	0.000299694	maker-Chr05-exonerate_est2genome-gene-1.115	si:dkeyp-90h9.1
Chr24_16800785	13	5	9	65	213	86	3.280582088	2.037984709	1.38E-08	0.00033527	maker-Chr24-exonerate_est2genome-gene-5.57	no
Chr11_17683	9	7	22	216	323	94	3.424213736	2.755149383	1.43E-08	0.00033652	maker-Chr11-exonerate_est2genome-gene-0.0	no
Contig016_50796	22	26	12	0	0	0	-7.588182033	-0.0895418	1.55E-08	0.000354621	maker-Contig016-exonerate_est2genome-gene-0.2	rabggtb
Chr05_3352163	0	0	0	22	30	20	7.423277861	-0.152570532	1.61E-08	0.000357247	maker-Chr05-exonerate_est2genome-gene-1.125	no
Contig016_51689	22	62	9	0	0	0	-8.268078437	0.519357114	1.75E-08	0.000377105	maker-Contig016-exonerate_est2genome-gene-0.2	rabggtb
Chr05_28188498	127	122	85	34	28	13	-2.629992798	2.45196327	1.87E-08	0.000393081	maker-Chr05-exonerate_est2genome-gene-9.13	fmnl2b
Contig016_51809	25	54	8	0	0	0	-8.146997163	0.41007411	1.93E-08	0.000396228	maker-Contig016-exonerate_est2genome-gene-0.2	rabggtb
Chr12_26620862	0	0	0	6	88	63	8.602178295	0.875668167	2.01E-08	0.000400973	maker-Chr12-exonerate_est2genome-gene-8.157	mhc2b
Chr12_26620252	0	0	0	6	84	66	8.612121663	0.883420924	2.09E-08	0.000407988	maker-Chr12-exonerate_est2genome-gene-8.157	mhc2b
Chr05_15855063	0	0	2	53	29	38	5.307405864	0.565666261	2.31E-08	0.000440024	maker-Chr05-exonerate_est2genome-gene-5.34	cplane2
Chr21_11045852	148	327	5	3	1	1	-6.912609638	2.765902768	2.45E-08	0.000444934	maker-Chr21-exonerate_est2genome-gene-3.40	hdac11
Contig005_114768	65	22	12	2	1	0	-5.183424331	0.458492247	2.40E-08	0.000444934	maker-Contig005-exonerate_est2genome-gene-0.10	si:dkey-16p6.1
Chr05_28188610	149	126	94	37	21	20	-2.643474649	2.582230703	2.53E-08	0.000449339	maker-Chr05-exonerate_est2genome-gene-9.13	fmnl2b
Chr11_8392394	49	25	33	6	1	2	-3.911013123	0.726309046	2.64E-08	0.000455183	maker-Chr11-exonerate_est2genome-gene-2.53	mthfd1b
Chr01_7971127	23	24	17	2	0	0	-5.197940327	0.030333138	2.68E-08	0.000455183	maker-Chr01-exonerate_est2genome-gene-2.110	strn
Chr13_1291067	0	0	0	36	28	12	7.436838194	-0.136368464	3.00E-08	0.000498539	maker-Chr13-exonerate_est2genome-gene-0.64	si:ch211-250k18.5
Chr11_478796	0	0	0	35	29	12	7.434173727	-0.13854186	3.06E-08	0.000499623	maker-Chr11-exonerate_est2genome-gene-0.23	ralgapa1
Contig016_51929	25	55	7	0	0	0	-8.145580642	0.408859927	3.33E-08	0.000532801	maker-Contig016-exonerate_est2genome-gene-0.2	rabggtb
Chr05_28188387	150	124	104	25	36	28	-2.488890978	2.645756804	4.38E-08	0.00068641	maker-Chr05-exonerate_est2genome-gene-9.13	fmnl2b
Chr12_25377229	51	19	15	3	0	0	-4.983631261	0.297275025	4.62E-08	0.000709761	maker-Chr12-exonerate_est2genome-gene-8.128	no
Chr21_11045860	150	332	5	3	1	2	-6.640198892	2.789530034	4.76E-08	0.000716859	maker-Chr21-exonerate_est2genome-gene-3.40	hdac11
Contig016_51734	18	23	12	0	0	0	-7.425115355	-0.232790697	5.51E-08	0.000814868	maker-Contig016-exonerate_est2genome-gene-0.2	rabggtb
Chr24_16800772	18	7	11	74	223	92	2.978206004	2.161986073	5.63E-08	0.000817874	maker-Chr24-exonerate_est2genome-gene-5.57	no
Chr10_258408	83	29	58	0	0	7	-4.704961025	1.317947505	6.20E-08	0.000885103	maker-Chr10-exonerate_est2genome-gene-0.73	pgr
Chr05_28188715	196	364	97	45	41	20	-3.133783894	3.380694464	6.74E-08	0.000944027	maker-Chr05-exonerate_est2genome-gene-9.13	fmnl2b
Chr05_3122247	2	0	2	30	48	43	4.465618132	0.59004855	7.07E-08	0.000956627	maker-Chr05-exonerate_est2genome-gene-1.5	no
Chr05_28188714	195	364	97	45	41	20	-3.132163782	3.379247106	7.00E-08	0.000956627	maker-Chr05-exonerate_est2genome-gene-9.13	fmnl2b
Chr11_7535931	0	0	0	30	25	12	7.269080184	-0.276276231	7.86E-08	0.001012598	maker-Chr11-exonerate_est2genome-gene-2.24	EIF2AK4
Chr19_8089635	37	32	5	0	0	0	-7.80731564	0.112950379	7.85E-08	0.001012598	maker-Chr19-exonerate_est2genome-gene-2.63	dclk1a
Chr05_3141176	0	0	0	25	26	13	7.211572815	-0.324203795	7.67E-08	0.001012598	maker-Chr05-exonerate_est2genome-gene-1.114	no
Chr22_11426759	30	9	38	1	0	0	-6.244792066	0.263424307	8.55E-08	0.001084573	maker-Chr22-exonerate_est2genome-gene-3.88	trioa
Chr21_11045869	144	321	4	3	1	2	-6.585029772	2.736792624	9.53E-08	0.001189067	maker-Chr21-exonerate_est2genome-gene-3.40	hdac11
Chr21_11045876	142	318	4	3	1	2	-6.570163886	2.722230347	9.82E-08	0.001207478	maker-Chr21-exonerate_est2genome-gene-3.40	hdac11
Chr22_11426768	29	9	38	1	0	0	-6.23056979	0.250205685	1.00E-07	0.001211871	maker-Chr22-exonerate_est2genome-gene-3.88	trioa
Contig016_51426	17	24	11	0	0	0	-7.401856323	-0.253357229	1.02E-07	0.001211871	maker-Contig016-exonerate_est2genome-gene-0.2	rabggtb
Contig005_114802	34	24	6	0	0	0	-7.588780686	-0.07966256	1.12E-07	0.001310024	maker-Contig005-exonerate_est2genome-gene-0.10	si:dkey-16p6.1
Chr04_33895896	43	34	13	0	0	3	-4.998291699	0.430330468	1.15E-07	0.001335876	maker-Chr04-exonerate_est2genome-gene-11.38	esyt2b
Contig003_23705	7	6	2	55	127	33	3.304194324	1.258667368	1.18E-07	0.001346182	maker-Contig003-exonerate_est2genome-gene-0.16	no
Contig016_51194	35	34	7	1	0	0	-6.139112891	0.178160194	1.42E-07	0.001594402	maker-Contig016-exonerate_est2genome-gene-0.2	rabggtb
Chr18_3533948	1	0	0	24	42	13	5.441053183	-0.097985975	1.59E-07	0.001734875	maker-Chr18-exonerate_est2genome-gene-1.12	no
Contig005_112646	31	8	16	0	0	0	-7.383526158	-0.260139135	1.58E-07	0.001734875	maker-Contig005-exonerate_est2genome-gene-0.10	si:dkey-16p6.1
Chr09_8339319	15	16	15	0	0	0	-7.238462006	-0.39390699	1.74E-07	0.001880898	maker-Chr09-exonerate_est2genome-gene-2.108	si:ch211-243j20.2
Chr10_28425964	3	2	0	30	44	68	4.530629607	0.878197911	1.78E-07	0.00190038	maker-Chr10-exonerate_est2genome-gene-8.98	nlrp15
Chr16_9852894	2	0	1	31	48	20	4.460807275	0.232966237	1.82E-07	0.001913475	maker-Chr16-exonerate_est2genome-gene-3.28	klc3
Contig003_23701	8	6	2	56	127	33	3.22993194	1.270666525	1.90E-07	0.001969651	maker-Contig003-exonerate_est2genome-gene-0.16	no
Chr03_29956727	0	3	0	43	72	16	4.722819286	0.526777184	2.00E-07	0.002051113	maker-Chr03-exonerate_est2genome-gene-9.116	sirt5
Chr11_8392352	31	21	22	4	0	1	-4.196567207	0.237222902	2.08E-07	0.002090978	maker-Chr11-exonerate_est2genome-gene-2.53	mthfd1b
Chr05_3269708	0	0	0	17	32	13	7.147561635	-0.375245831	2.09E-07	0.002090978	maker-Chr05-exonerate_est2genome-gene-1.119	si:ch211-149a19.3
Chr13_1290179	2	0	0	16	56	27	5.041343236	0.236231359	2.31E-07	0.002277641	maker-Chr13-exonerate_est2genome-gene-0.64	si:ch211-250k18.5
Chr02_39883121	6	1	1	59	59	23	3.67636598	0.709886256	2.70E-07	0.002626428	maker-Chr02-exonerate_est2genome-gene-13.124	si:ch211-281l24.3
Contig016_51854	22	43	5	0	0	0	-7.81875894	0.113865085	2.99E-07	0.002876206	maker-Contig016-exonerate_est2genome-gene-0.2	rabggtb
Chr02_13185926	0	3	1	35	46	31	4.243224386	0.459016423	3.19E-07	0.003032626	maker-Chr02-exonerate_est2genome-gene-4.67	si:ch211-277e21.1
Chr06_449179	4	4	8	77	107	33	3.168000647	1.308755072	3.33E-07	0.003095504	maker-Chr06-exonerate_est2genome-gene-0.32	zfyve26
Chr09_28407825	20	13	20	1	0	0	-5.695820977	-0.21505669	3.31E-07	0.003095504	maker-Chr09-exonerate_est2genome-gene-8.88	atp6v0a2b
Chr05_3122212	1	3	0	32	54	23	4.182750052	0.371986589	3.58E-07	0.003247612	maker-Chr05-exonerate_est2genome-gene-1.5	no
Chr07_4057119	21	30	6	0	1	0	-5.802232255	-0.149073278	3.54E-07	0.003247612	maker-Chr07-exonerate_est2genome-gene-1.65	mastl
Chr26_4527758	38	26	23	6	2	1	-3.653194748	0.467790594	3.67E-07	0.003294828	maker-Chr26-exonerate_est2genome-gene-1.54	gtf2ird1
Chr04_29064093	1	0	0	77	47	5	6.099173743	0.461500115	3.83E-07	0.003401224	maker-Chr04-exonerate_est2genome-gene-9.145	rnf11b
Chr20_4770774	58	25	35	200	352	216	2.314326269	3.264653935	3.95E-07	0.003431411	maker-Chr20-exonerate_est2genome-gene-1.46	no
Chr23_657523	0	1	2	63	212	6	5.634459682	1.392043066	3.92E-07	0.003431411	maker-Chr23-exonerate_est2genome-gene-0.115	BX324233.1
Chr13_1289131	0	0	0	33	15	14	7.213052125	-0.325990181	4.19E-07	0.003563211	maker-Chr13-exonerate_est2genome-gene-0.64	si:ch211-250k18.5
Chr03_12218207	0	0	0	22	15	23	7.257914204	-0.298603179	4.17E-07	0.003563211	maker-Chr03-exonerate_est2genome-gene-4.76	tpm3
Chr10_18355078	32	10	9	0	0	0	-7.230731082	-0.384455407	4.73E-07	0.003867684	maker-Chr10-exonerate_est2genome-gene-6.9	akip1
Chr16_25227995	0	0	0	19	20	14	6.982819453	-0.510991096	4.69E-07	0.003867684	maker-Chr16-exonerate_est2genome-gene-7.346	no
Chr22_11426938	32	10	24	2	1	0	-4.721444925	0.044344377	4.74E-07	0.003867684	maker-Chr22-exonerate_est2genome-gene-3.88	trioa
Contig008_135329	23	19	18	1	2	1	-4.233054207	-0.022840549	4.71E-07	0.003867684	maker-Contig008-exonerate_est2genome-gene-0.5	si:ch211-141e20.2
Chr13_9593615	256	145	51	25	27	26	-2.797403426	2.74506803	5.17E-07	0.00417261	maker-Chr13-exonerate_est2genome-gene-3.96	foxm1
Chr02_42282969	22	22	18	2	0	1	-4.625940915	0.01555836	5.30E-07	0.004234891	maker-Chr02-exonerate_est2genome-gene-13.90	btr25
Chr11_1968633	26	23	15	3	1	0	-4.325689393	0.037230132	5.85E-07	0.004492124	maker-Chr11-exonerate_est2genome-gene-0.57	no
Chr15_464057	7	3	5	80	115	21	3.271147909	1.243731826	5.83E-07	0.004492124	maker-Chr15-exonerate_est2genome-gene-0.29	no
Contig016_51583	28	44	3	0	0	0	-7.884907552	0.177003657	5.71E-07	0.004492124	maker-Contig016-exonerate_est2genome-gene-0.2	rabggtb
Chr07_8862182	2	0	1	29	48	17	4.368436641	0.155820536	5.77E-07	0.004492124	maker-Chr07-exonerate_est2genome-gene-2.60	piezo2a.2
Chr12_26136034	0	0	0	23	14	20	7.165476783	-0.372103722	6.13E-07	0.004663497	maker-Chr12-exonerate_est2genome-gene-8.148	golga1
Contig016_51209	32	28	6	1	0	0	-5.925057859	-0.008960958	6.20E-07	0.004670531	maker-Contig016-exonerate_est2genome-gene-0.2	rabggtb
Contig016_51599	27	44	3	0	0	0	-7.869885684	0.163032569	6.48E-07	0.004790985	maker-Contig016-exonerate_est2genome-gene-0.2	rabggtb
Chr03_14087508	24	11	16	0	2	0	-4.869978216	-0.286063243	6.46E-07	0.004790985	maker-Chr03-exonerate_est2genome-gene-4.55	ago3b
Chr05_26329971	5	6	17	89	164	99	3.108041957	2.068124127	6.78E-07	0.004922452	maker-Chr05-exonerate_est2genome-gene-8.80	stk11ip
Chr05_28188897	108	144	105	27	41	27	-2.3814173	2.628897404	6.75E-07	0.004922452	maker-Chr05-exonerate_est2genome-gene-9.13	fmnl2b
Chr05_28188742	133	126	74	30	30	27	-2.320739528	2.48435753	6.96E-07	0.005008191	maker-Chr05-exonerate_est2genome-gene-9.13	fmnl2b
Chr19_1164179	0	0	0	3	79	36	8.101417767	0.430576434	7.47E-07	0.00526642	maker-Chr19-exonerate_est2genome-gene-0.94	no
Chr04_15168199	47	10	30	4	0	0	-4.702317421	0.380181385	7.56E-07	0.00526642	maker-Chr04-exonerate_est2genome-gene-5.73	CU638714.1
Chr04_27926302	0	0	0	55	13	11	7.521282458	-0.065260483	7.57E-07	0.00526642	maker-Chr04-exonerate_est2genome-gene-9.45	si:cabz01036006.1
Chr07_852833	3	0	3	23	80	35	4.002887591	0.691432737	7.58E-07	0.00526642	maker-Chr07-exonerate_est2genome-gene-0.119	dnah3
Chr13_9593609	265	148	51	26	28	27	-2.776904283	2.781656434	7.67E-07	0.005281626	maker-Chr13-exonerate_est2genome-gene-3.96	foxm1
Chr08_28352540	37	25	25	4	5	3	-3.250835289	0.509986496	8.54E-07	0.005832702	maker-Chr08-exonerate_est2genome-gene-9.43	pofut2
Chr08_18174936	1	2	0	30	31	26	4.334179984	0.15058268	8.77E-07	0.005935149	maker-Chr08-exonerate_est2genome-gene-6.54	no
Chr02_1076815	6	4	2	41	84	28	3.165209091	0.845597334	9.58E-07	0.006427788	maker-Chr02-exonerate_est2genome-gene-0.168	tbata
Chr18_3533949	2	0	0	24	42	13	4.651170096	-0.081943672	1.01E-06	0.006675574	maker-Chr18-exonerate_est2genome-gene-1.12	no
Chr22_17750952	0	0	2	23	34	27	4.761117911	0.100116838	1.01E-06	0.006675574	maker-Chr22-exonerate_est2genome-gene-5.50	hgh1
Chr10_22613160	31	9	14	1	0	0	-5.618806132	-0.271266951	1.05E-06	0.006775268	maker-Chr10-exonerate_est2genome-gene-7.26	FRMD4A
Chr04_33895389	43	41	19	0	1	5	-4.290643053	0.666741661	1.05E-06	0.006775268	maker-Chr04-exonerate_est2genome-gene-11.38	esyt2b
Chr05_28188414	143	142	94	31	39	34	-2.259602902	2.692414542	1.05E-06	0.006775268	maker-Chr05-exonerate_est2genome-gene-9.13	fmnl2b
Chr14_26730148	145	39	16	11	5	3	-3.622737872	1.43471613	1.16E-06	0.007389634	maker-Chr14-exonerate_est2genome-gene-7.87	no
Chr10_28217840	3	0	0	38	44	12	4.393001777	0.129739795	1.21E-06	0.007676286	maker-Chr10-exonerate_est2genome-gene-8.85	nlrc7
Chr17_15887045	10	2	3	38	75	51	3.10178136	1.0355522	1.23E-06	0.007717018	maker-Chr17-exonerate_est2genome-gene-5.10	CR848040.3
Chr18_22720729	86	46	9	6	5	1	-3.872382909	0.996150428	1.30E-06	0.008137479	maker-Chr18-exonerate_est2genome-gene-6.127	no
Chr02_2019624	0	1	1	60	53	7	5.087678047	0.389506087	1.35E-06	0.00833247	maker-Chr02-exonerate_est2genome-gene-0.95	no
Chr16_19225374	79	29	12	6	3	1	-3.849478366	0.763811524	1.38E-06	0.008386634	maker-Chr16-exonerate_est2genome-gene-6.26	postnb
Contig005_31743	33	26	7	1	2	0	-4.703543852	0.011875092	1.37E-06	0.008386634	maker-Contig005-exonerate_est2genome-gene-0.22	si:dkey-22i16.9
Chr09_10355539	24	36	31	312	195	177	2.437257197	3.104836352	1.41E-06	0.008510463	maker-Chr09-exonerate_est2genome-gene-3.61	gak
Chr05_3122218	2	3	1	32	55	23	3.649288172	0.409770665	1.42E-06	0.008544793	maker-Chr05-exonerate_est2genome-gene-1.5	no
Chr13_9674412	573	297	60	10	16	38	-3.906396749	3.635678661	1.44E-06	0.008590705	maker-Chr13-exonerate_est2genome-gene-3.23	no
Chr13_654800	26	23	12	3	0	1	-4.191670228	-0.023154489	1.50E-06	0.008793037	maker-Chr13-exonerate_est2genome-gene-0.24	CR848040.3
Chr19_17156628	25	15	13	103	212	63	2.332035411	2.160429406	1.50E-06	0.008793037	maker-Chr19-exonerate_est2genome-gene-5.119	r3hcc1
Chr05_28188526	242	208	115	59	55	48	-2.171852903	3.242515581	1.51E-06	0.008793037	maker-Chr05-exonerate_est2genome-gene-9.13	fmnl2b
Chr11_1968623	22	15	14	2	1	0	-4.36266382	-0.25591465	1.55E-06	0.009001243	maker-Chr11-exonerate_est2genome-gene-0.57	no
Contig008_130931	22	7	12	0	0	0	-6.977427866	-0.601356951	1.62E-06	0.009313451	maker-Contig008-exonerate_est2genome-gene-0.5	si:ch211-141e20.2
Chr02_1559575	88	42	43	426	592	148	2.25531577	3.742975289	1.65E-06	0.009417725	maker-Chr02-exonerate_est2genome-gene-0.73	lgmn
Chr23_3689040	32	10	10	1	1	0	-4.79633456	-0.320927931	1.69E-06	0.009457214	maker-Chr23-exonerate_est2genome-gene-1.24	si:ch211-152f2.4
Chr23_16469359	1	0	0	22	21	15	5.091482086	-0.387471661	1.68E-06	0.009457214	maker-Chr23-exonerate_est2genome-gene-5.94	vps35
Chr09_12324688	1	1	0	15	46	26	4.833630531	0.103427779	1.68E-06	0.009457214	maker-Chr09-exonerate_est2genome-gene-4.15	mhc1uba
Chr04_13144408	26	19	15	100	180	90	2.178947964	2.226414001	1.75E-06	0.009635514	maker-Chr04-exonerate_est2genome-gene-4.75	ttc19
Chr09_10355542	22	35	31	306	191	175	2.454136819	3.078652971	1.74E-06	0.009635514	maker-Chr09-exonerate_est2genome-gene-3.61	gak
Chr15_20978398	22	8	9	0	0	0	-6.887148898	-0.672489525	1.82E-06	0.009939472	maker-Chr15-exonerate_est2genome-gene-6.93	slc38a2
Chr10_14363560	13	4	9	55	195	45	2.958656263	1.704572662	1.94E-06	0.010494379	maker-Chr10-exonerate_est2genome-gene-4.186	CU462878.3
Chr04_33895776	12	21	8	0	0	0	-7.073956425	-0.532351846	1.94E-06	0.010494379	maker-Chr04-exonerate_est2genome-gene-11.38	esyt2b
Chr17_14014345	40	20	5	0	0	1	-5.776775936	-0.072477609	1.99E-06	0.01060318	maker-Chr17-exonerate_est2genome-gene-4.60	chek1
Chr04_4029544	131	88	13	10	7	8	-3.462988958	1.733882865	1.99E-06	0.01060318	maker-Chr04-exonerate_est2genome-gene-1.47	no
Chr15_2022320	45	13	16	0	0	3	-4.653051402	0.142741282	2.16E-06	0.011446968	maker-Chr15-exonerate_est2genome-gene-0.90	lgals17
Chr01_34060925	17	10	8	0	0	0	-6.767808181	-0.771616153	2.24E-06	0.011650751	maker-Chr01-exonerate_est2genome-gene-11.96	yeats2
Contig017_12913	33	31	4	0	2	0	-5.256356833	0.035159253	2.24E-06	0.011650751	maker-Contig017-exonerate_est2genome-gene-0.8	BX571665.1
Chr05_23990056	30	23	5	1	1	0	-4.986539488	-0.166217036	2.25E-06	0.011650751	maker-Chr05-exonerate_est2genome-gene-8.0	chl1b
Chr03_12217251	0	0	0	32	11	13	7.08038901	-0.434746767	2.29E-06	0.011787335	maker-Chr03-exonerate_est2genome-gene-4.76	tpm3
Chr01_30989859	1	1	0	19	48	16	4.687240687	-0.012557752	2.33E-06	0.011883176	maker-Chr01-exonerate_est2genome-gene-10.82	BX897670.1
Contig005_112630	34	8	18	1	2	0	-4.560111126	-0.109553362	2.34E-06	0.011883176	maker-Contig005-exonerate_est2genome-gene-0.10	si:dkey-16p6.1
Chr07_4058341	58	35	15	6	4	4	-3.244674836	0.734637125	2.37E-06	0.012006918	maker-Chr07-exonerate_est2genome-gene-1.65	mastl
Chr05_28188359	134	151	86	40	36	31	-2.206548533	2.676367271	2.40E-06	0.012045386	maker-Chr05-exonerate_est2genome-gene-9.13	fmnl2b
Chr24_2513772	57	51	4	1	4	1	-4.536786851	0.698244558	2.45E-06	0.012230051	maker-Chr24-exonerate_est2genome-gene-0.162	no
Chr05_3340346	2	0	1	21	47	18	4.25295453	0.058828885	2.55E-06	0.012492312	maker-Chr05-exonerate_est2genome-gene-1.12	no
Chr09_501178	37	20	22	5	4	2	-3.223480103	0.364881657	2.55E-06	0.012492312	maker-Chr09-exonerate_est2genome-gene-0.148	zc3h14
Chr09_10352463	187	1	161	2	4	2	-5.789574982	2.278182698	2.55E-06	0.012492312	maker-Chr09-exonerate_est2genome-gene-3.61	gak
Chr22_11426908	14	10	28	1	0	0	-5.738598391	-0.18811476	2.69E-06	0.013123427	maker-Chr22-exonerate_est2genome-gene-3.88	trioa
Chr09_1549162	0	0	1	15	43	17	5.339236539	-0.128960233	2.82E-06	0.013629442	maker-Chr09-exonerate_est2genome-gene-0.175	med23
Chr10_28336871	76	50	17	8	11	0	-3.368022688	1.093193135	2.91E-06	0.01393014	maker-Chr10-exonerate_est2genome-gene-8.91	si:ch211-250k18.5
Chr01_44169478	24	25	3	0	1	0	-5.624521193	-0.297720686	2.90E-06	0.01393014	maker-Chr01-exonerate_est2genome-gene-13.274	abca4b
Chr03_19504884	9	6	0	43	153	36	3.452267512	1.333228169	2.93E-06	0.013933226	maker-Chr03-exonerate_est2genome-gene-6.127	afdna
Chr23_3041991	51	15	9	2	2	0	-4.427404677	0.113548242	3.14E-06	0.014852491	maker-Chr23-exonerate_est2genome-gene-1.86	slx4
Chr18_3988304	5	10	1	147	36	71	3.596879473	1.636194379	3.21E-06	0.014917653	maker-Chr18-exonerate_est2genome-gene-1.169	ighv7-1
Chr07_8862172	3	0	2	30	53	17	3.763749018	0.25238437	3.21E-06	0.014917653	maker-Chr07-exonerate_est2genome-gene-2.60	piezo2a.2
Chr08_6538776	1	0	0	18	67	7	5.558851142	0.002817506	3.21E-06	0.014917653	maker-Chr08-exonerate_est2genome-gene-2.30	CU137686.1
Chr13_1302178	0	0	0	9	31	13	6.930489168	-0.549119118	3.27E-06	0.015119232	maker-Chr13-exonerate_est2genome-gene-0.181	no
Chr03_39986625	32	21	8	2	1	1	-4.153942227	-0.066313691	3.48E-06	0.015834237	maker-Chr03-exonerate_est2genome-gene-12.427	no
Chr05_3342725	0	0	1	28	48	8	5.411010253	-0.059735136	3.45E-06	0.015834237	maker-Chr05-exonerate_est2genome-gene-1.12	no
Chr08_6600274	2	1	1	46	137	5	4.797344149	0.888427352	3.49E-06	0.015834237	maker-Chr08-exonerate_est2genome-gene-2.115	no
Chr13_10633400	0	0	1	45	10	32	5.728337957	0.190531071	3.71E-06	0.016726604	maker-Chr13-exonerate_est2genome-gene-3.50	eps8a
Contig017_12929	29	30	4	0	2	0	-5.160492778	-0.049317372	3.74E-06	0.016785117	maker-Contig017-exonerate_est2genome-gene-0.8	BX571665.1
Chr07_1931386	115	58	1	2	3	0	-5.366422389	1.189985323	3.79E-06	0.016910222	maker-Chr07-exonerate_est2genome-gene-0.66	arhgap21a
Chr23_3888195	96	11	24	5	3	3	-3.756771204	0.865300593	3.83E-06	0.016914413	maker-Chr23-exonerate_est2genome-gene-1.31	si:dkey-4c23.5
Chr03_18756576	66	22	25	10	3	1	-3.353926801	0.768794919	3.82E-06	0.016914413	maker-Chr03-exonerate_est2genome-gene-6.19	mthfd1l
Chr05_1793648	22	12	9	0	0	1	-5.271391568	-0.514877509	4.05E-06	0.017723249	maker-Chr05-exonerate_est2genome-gene-0.175	atp10a
Chr09_10354462	59	151	52	777	838	553	2.5445998	4.709185005	4.06E-06	0.017723249	maker-Chr09-exonerate_est2genome-gene-3.61	gak
Chr08_5433922	10	16	16	142	94	85	2.457132833	2.043053568	4.10E-06	0.017795199	maker-Chr08-exonerate_est2genome-gene-1.49	no
Chr18_12413060	8	5	11	85	110	33	2.677965582	1.424005822	4.16E-06	0.017863859	maker-Chr18-exonerate_est2genome-gene-4.16	4.30E-99
Chr07_4058371	62	55	18	12	4	4	-3.11221057	1.081022565	4.14E-06	0.017863859	maker-Chr07-exonerate_est2genome-gene-1.65	mastl
Chr02_1846026	0	0	0	17	27	6	6.780120949	-0.658532452	4.21E-06	0.017994857	maker-Chr02-exonerate_est2genome-gene-0.84	lgmn
Chr08_23575651	3	0	2	37	143	9	4.53137547	0.911692445	4.32E-06	0.018357404	maker-Chr08-exonerate_est2genome-gene-7.138	ccnyl1
Chr04_32644806	0	0	0	3	59	23	7.600237451	-0.001059285	4.36E-06	0.018407649	maker-Chr04-exonerate_est2genome-gene-10.91	no
Chr16_7085730	12	10	8	0	0	0	-6.586679291	-0.915950477	4.42E-06	0.018470642	maker-Chr16-exonerate_est2genome-gene-2.90	no
Chr26_2858374	53	14	27	0	8	0	-3.994705051	0.491468517	4.40E-06	0.018470642	maker-Chr26-exonerate_est2genome-gene-0.199	lrch2
Chr13_9622825	54	63	10	4	7	4	-3.453174854	0.975766265	4.50E-06	0.018614398	maker-Chr13-exonerate_est2genome-gene-3.20	foxm1
Chr13_11955391	19	18	12	0	3	0	-4.362539472	-0.296073922	4.50E-06	0.018614398	maker-Chr13-exonerate_est2genome-gene-3.72	no
Chr13_1261834	0	0	0	15	24	7	6.686685469	-0.733346307	4.57E-06	0.01880448	maker-Chr13-exonerate_est2genome-gene-0.62	LO018124.1
Chr20_4770760	49	20	41	170	311	210	2.250486749	3.143762672	4.64E-06	0.019011266	maker-Chr20-exonerate_est2genome-gene-1.46	no
Chr05_3332202	0	0	1	14	35	19	5.243942637	-0.210009069	4.85E-06	0.01977671	maker-Chr05-exonerate_est2genome-gene-1.123	si:ch73-168d20.1
Chr25_16093159	13	9	8	0	1	0	-4.865355785	-0.90004378	5.02E-06	0.02034384	maker-Chr25-exonerate_est2genome-gene-4.228	smg5
Chr10_13468484	7	3	12	55	121	49	2.808090791	1.42727748	5.11E-06	0.020514304	maker-Chr10-exonerate_est2genome-gene-4.159	no
Chr05_25108469	50	43	18	9	6	4	-2.926065254	0.84295697	5.11E-06	0.020514304	maker-Chr05-exonerate_est2genome-gene-8.37	rims4
Chr22_3037879	0	0	0	9	34	10	6.882877677	-0.581089711	5.19E-06	0.020636192	maker-Chr22-exonerate_est2genome-gene-1.67	tbcd
Chr08_30675355	0	0	0	15	15	10	6.571620776	-0.826557623	5.17E-06	0.020636192	maker-Chr08-exonerate_est2genome-gene-9.198	si:ch1073-416j23.1
Chr09_10354458	55	150	50	763	831	549	2.563197102	4.69040672	5.25E-06	0.020761446	maker-Chr09-exonerate_est2genome-gene-3.61	gak
Chr25_1391189	3	0	4	55	80	14	3.778715941	0.716939741	5.30E-06	0.020770125	maker-Chr25-exonerate_est2genome-gene-0.102	zc2hc1a
Chr09_10354445	53	140	48	695	764	515	2.531576415	4.580828719	5.29E-06	0.020770125	maker-Chr09-exonerate_est2genome-gene-3.61	gak
Chr17_16987765	1	2	1	31	41	13	3.785594155	0.053646059	5.36E-06	0.020802714	maker-Chr17-exonerate_est2genome-gene-5.126	dnajc18
Contig005_64486	26	11	12	2	1	0	-4.259192489	-0.338146955	5.34E-06	0.020802714	maker-Contig005-exonerate_est2genome-gene-0.23	no
Chr12_1569639	14	29	4	0	1	0	-5.562002783	-0.361838896	5.43E-06	0.020959733	maker-Chr12-exonerate_est2genome-gene-0.112	rnf220b
Chr03_31248593	11	4	1	41	106	32	3.040067081	1.049265985	5.51E-06	0.021155478	maker-Chr03-exonerate_est2genome-gene-10.20	si:dkey-239i20.4
Chr26_4527799	14	16	11	2	0	0	-4.566605992	-0.498676257	5.76E-06	0.022030618	maker-Chr26-exonerate_est2genome-gene-1.54	gtf2ird1
Chr12_488230	15	8	7	0	0	0	-6.543466256	-0.945360017	5.81E-06	0.022090466	maker-Chr12-exonerate_est2genome-gene-0.82	si:ch73-61d6.3
Chr05_32076475	1	0	5	30	91	25	3.929315359	0.715846917	5.98E-06	0.022621867	maker-Chr05-exonerate_est2genome-gene-10.173	sp3b
Chr03_14097408	49	31	28	1	13	0	-3.494265209	0.753730573	6.42E-06	0.02418839	maker-Chr03-exonerate_est2genome-gene-4.116	slc9a3.1
Chr11_8392408	30	17	26	6	2	0	-3.61722037	0.257247815	6.49E-06	0.024322127	maker-Chr11-exonerate_est2genome-gene-2.53	mthfd1b
Chr02_1856638	2	2	0	62	27	14	4.137629502	0.300970098	6.54E-06	0.024416794	maker-Chr02-exonerate_est2genome-gene-0.84	lgmn
Chr10_11029857	35	37	10	5	4	1	-3.436448796	0.393138029	6.67E-06	0.024791795	maker-Chr10-exonerate_est2genome-gene-3.59	akt2
Chr10_13468475	6	2	12	55	121	49	2.933162164	1.413613993	6.74E-06	0.024924712	maker-Chr10-exonerate_est2genome-gene-4.159	no
Chr05_28188442	220	204	104	60	69	46	-1.999424025	3.1830515	6.77E-06	0.024924712	maker-Chr05-exonerate_est2genome-gene-9.13	fmnl2b
Contig005_101190	21	12	18	2	2	0	-4.029466172	-0.227662809	6.95E-06	0.025241836	maker-Contig005-exonerate_est2genome-gene-0.25	si:dkey-22i16.9
Chr05_23990047	33	30	7	1	4	1	-3.8869378	0.136448417	6.89E-06	0.025241836	maker-Chr05-exonerate_est2genome-gene-8.0	chl1b
Chr06_2683699	0	0	0	15	12	12	6.579760915	-0.824412876	6.92E-06	0.025241836	maker-Chr06-exonerate_est2genome-gene-0.160	no
Chr15_19781008	0	0	0	20	14	8	6.616717407	-0.790547707	7.01E-06	0.025347804	maker-Chr15-exonerate_est2genome-gene-6.144	no
Chr04_891268	13	7	17	77	172	55	2.477762007	1.849509896	7.41E-06	0.026528066	maker-Chr04-exonerate_est2genome-gene-0.141	no
Chr09_6213107	26	92	15	4	2	5	-3.962052201	1.11192039	7.41E-06	0.026528066	maker-Chr09-exonerate_est2genome-gene-2.74	dspb
Chr16_3506057	0	0	0	14	14	9	6.45574833	-0.911745403	7.47E-06	0.02653322	maker-Chr16-exonerate_est2genome-gene-1.67	no
Chr02_20402593	0	1	0	16	31	15	5.102351079	-0.332561885	7.46E-06	0.02653322	maker-Chr02-exonerate_est2genome-gene-6.49	no
Chr01_27184274	28	62	4	2	2	0	-4.944126436	0.540474983	7.64E-06	0.026898497	maker-Chr01-exonerate_est2genome-gene-9.4	no
Chr09_2480491	91	30	23	6	7	9	-2.923643801	1.115643498	7.61E-06	0.026898497	maker-Chr09-exonerate_est2genome-gene-0.206	no
Chr03_33594638	36	15	12	0	4	1	-3.943502466	-0.030855307	7.74E-06	0.027110661	maker-Chr03-exonerate_est2genome-gene-11.122	cfap58
Chr14_17817199	1	2	6	48	72	22	3.333631611	0.733924078	7.79E-06	0.027165111	maker-Chr14-exonerate_est2genome-gene-5.163	no
Chr13_10183463	62	65	5	5	2	2	-4.172172187	0.955898503	7.97E-06	0.027682293	maker-Chr13-exonerate_est2genome-gene-3.118	si:ch73-352p4.8
Chr25_13458103	13	7	8	0	1	0	-4.756700028	-0.979981564	8.08E-06	0.027938865	maker-Chr25-exonerate_est2genome-gene-4.24	no
Chr01_27184265	27	62	4	2	2	0	-4.932771163	0.529697079	8.12E-06	0.027946755	maker-Chr01-exonerate_est2genome-gene-9.4	no
Chr09_8339516	13	6	13	0	0	0	-6.692324517	-0.836795535	8.30E-06	0.028456334	maker-Chr09-exonerate_est2genome-gene-2.108	si:ch211-243j20.2
Chr16_25579910	0	0	0	22	14	7	6.635648938	-0.774575072	8.35E-06	0.028518313	maker-Chr16-exonerate_est2genome-gene-7.177	chd7
Chr02_381291	0	0	0	14	11	18	6.795581642	-0.67076275	8.42E-06	0.028630095	maker-Chr02-exonerate_est2genome-gene-0.15	no
Chr22_4429268	0	1	1	48	27	9	4.643225258	0.00945129	8.52E-06	0.028721186	maker-Chr22-exonerate_est2genome-gene-1.35	atp13a1
Chr07_4058357	51	39	13	7	3	4	-3.183491766	0.694458426	8.49E-06	0.028721186	maker-Chr07-exonerate_est2genome-gene-1.65	mastl
Chr05_4501309	0	0	0	18	17	6	6.541708206	-0.843320755	8.60E-06	0.028812603	maker-Chr05-exonerate_est2genome-gene-1.59	col7a1
Chr08_2724134	49	26	18	8	3	3	-3.055759429	0.563883455	8.62E-06	0.028812603	maker-Chr08-exonerate_est2genome-gene-0.70	acvr2aa
Chr05_29337392	7	3	4	33	77	29	2.821737471	0.768761222	8.86E-06	0.029481254	maker-Chr05-exonerate_est2genome-gene-9.113	si:dkey-156n14.5
Chr11_14080954	9	5	16	79	132	49	2.549748888	1.643950622	9.38E-06	0.031086671	maker-Chr11-exonerate_est2genome-gene-4.61	numb
Contig016_51899	17	25	3	0	0	0	-7.154024302	-0.458739401	9.54E-06	0.03148529	maker-Contig016-exonerate_est2genome-gene-0.2	rabggtb
Chr06_25791029	0	0	0	13	17	7	6.4122237	-0.940854405	9.61E-06	0.031593996	maker-Chr06-exonerate_est2genome-gene-8.37	no
Chr02_1347850	54	44	22	1	0	8	-3.84047934	0.883733926	9.67E-06	0.031655771	maker-Chr02-exonerate_est2genome-gene-0.56	tvp23b
Chr13_10633724	0	0	1	100	3	39	6.381822446	0.783805507	9.72E-06	0.031679659	maker-Chr13-exonerate_est2genome-gene-3.50	eps8a
Chr23_2486865	24	18	16	4	1	1	-3.618404282	-0.04339198	9.89E-06	0.032028152	maker-Chr23-exonerate_est2genome-gene-0.177	no
Chr03_31120418	76	80	28	18	20	10	-2.369277229	1.625339358	9.90E-06	0.032028152	maker-Chr03-exonerate_est2genome-gene-10.77	dnm3a
Chr03_17286972	41	21	7	3	1	1	-3.998612444	0.065990668	1.01E-05	0.032492709	maker-Chr03-exonerate_est2genome-gene-5.81	ahsa1a
Chr17_6803422	14	6	8	0	0	0	-6.450656375	-1.015830154	1.01E-05	0.032528808	maker-Chr17-exonerate_est2genome-gene-2.88	no
Chr05_3029863	26	19	16	5	2	0	-3.521410537	0.01660742	1.02E-05	0.032528808	maker-Chr05-exonerate_est2genome-gene-1.104	traf3ip2l
Chr18_15405470	71	60	7	7	7	1	-3.60136881	1.028369645	1.04E-05	0.032989212	maker-Chr18-exonerate_est2genome-gene-5.70	baiap2l1b
Contig016_13916	16	10	5	0	0	0	-6.574649968	-0.919156818	1.04E-05	0.033114021	maker-Contig016-exonerate_est2genome-gene-0.0	no
Chr17_16346296	4	3	8	26	157	45	3.305409754	1.35017381	1.06E-05	0.033620282	maker-Chr17-exonerate_est2genome-gene-5.28	zgc:152891
Chr06_6960361	22	10	4	0	1	0	-5.035150517	-0.763965903	1.07E-05	0.033734131	maker-Chr06-exonerate_est2genome-gene-2.14	tmem63ba
Chr03_5043252	4	2	5	69	78	14	3.255367281	0.861724149	1.10E-05	0.034336246	maker-Chr03-exonerate_est2genome-gene-1.176	no
Chr01_36710196	0	0	0	17	12	8	6.451754165	-0.914224015	1.11E-05	0.034438644	maker-Chr01-exonerate_est2genome-gene-12.109	si:ch211-242b18.1
Chr05_3269323	5	0	1	30	35	21	3.426695447	0.140617773	1.11E-05	0.034438644	maker-Chr05-exonerate_est2genome-gene-1.119	si:ch211-149a19.3
Chr12_27735805	193	115	4	4	12	0	-4.723405741	2.037236789	1.11E-05	0.034460273	maker-Chr12-exonerate_est2genome-gene-8.86	hps4
Chr15_6691154	31	14	7	1	3	0	-3.970942003	-0.288162144	1.13E-05	0.034460273	maker-Chr15-exonerate_est2genome-gene-2.19	no
Chr01_9005336	13	12	5	0	1	0	-4.858328539	-0.906604551	1.12E-05	0.034460273	maker-Chr01-exonerate_est2genome-gene-3.0	slc39a1
Contig005_116334	20	8	11	0	2	0	-4.46729533	-0.612326556	1.12E-05	0.034460273	maker-Contig005-exonerate_est2genome-gene-0.10	si:dkey-16p6.1
Chr10_822520	0	0	0	5	94	6	7.691516277	0.104661035	1.14E-05	0.034643778	maker-Chr10-exonerate_est2genome-gene-0.92	cd151l
Chr22_17175950	17	11	14	71	124	58	2.115262423	1.702281975	1.14E-05	0.034770975	maker-Chr22-exonerate_est2genome-gene-5.39	mrtfbb
Contig005_112810	66	13	66	8	10	0	-3.555304352	1.176327393	1.16E-05	0.035239762	maker-Contig005-exonerate_est2genome-gene-0.10	si:dkey-16p6.1
Chr01_29461594	10	2	14	84	94	51	2.64595922	1.499287778	1.22E-05	0.036629574	maker-Chr01-exonerate_est2genome-gene-9.100	nebl
Chr13_21034327	26	46	3	2	1	0	-4.940233267	0.223543459	1.28E-05	0.038174291	maker-Chr13-exonerate_est2genome-gene-7.56	samm50l
Contig004_313632	91	35	29	4	22	2	-2.934400002	1.228193074	1.27E-05	0.038174291	maker-Contig004-exonerate_est2genome-gene-0.50	zgc:162945
Chr24_1871837	22	15	6	2	0	0	-4.54460546	-0.507270533	1.28E-05	0.038288281	maker-Chr24-exonerate_est2genome-gene-0.68	no
Chr05_3332196	1	0	1	14	34	20	4.473022552	-0.183665122	1.30E-05	0.038510456	maker-Chr05-exonerate_est2genome-gene-1.123	si:ch73-168d20.1
Chr24_14554794	0	0	0	12	15	7	6.304482141	-1.01929892	1.31E-05	0.038623157	maker-Chr24-exonerate_est2genome-gene-4.155	ctsh
Chr23_3887815	37	35	7	0	0	3	-4.776392308	0.264534007	1.33E-05	0.039329281	maker-Chr23-exonerate_est2genome-gene-1.31	si:dkey-4c23.5
Chr08_4884248	14	18	14	82	111	92	2.204458272	1.934226574	1.34E-05	0.039354973	maker-Chr08-exonerate_est2genome-gene-1.33	il10rb
Chr07_1258871	6	1	0	42	41	17	3.406725902	0.290451899	1.35E-05	0.039627078	maker-Chr07-exonerate_est2genome-gene-0.47	no
Contig016_51764	14	44	4	1	0	0	-5.956416154	0.004996652	1.38E-05	0.040135701	maker-Contig016-exonerate_est2genome-gene-0.2	rabggtb
Chr13_9642522	200	63	20	13	15	14	-2.931002823	1.988626106	1.39E-05	0.040417563	maker-Chr13-exonerate_est2genome-gene-3.22	si:ch73-352p4.8
Chr11_2885049	5	2	13	51	109	66	2.979776322	1.474192404	1.41E-05	0.040924373	maker-Chr11-exonerate_est2genome-gene-0.137	galcb
Contig005_64518	12	14	10	1	0	0	-5.147113668	-0.666754779	1.42E-05	0.041002432	maker-Contig005-exonerate_est2genome-gene-0.23	no
Chr25_5385421	0	1	0	44	16	11	5.293463076	-0.172182021	1.44E-05	0.04121253	maker-Chr25-exonerate_est2genome-gene-1.91	si:ch211-108c17.2
Chr01_43788793	0	0	0	10	26	7	6.579255867	-0.812794787	1.44E-05	0.04121253	maker-Chr01-exonerate_est2genome-gene-13.260	fbxo36b
Chr11_13656524	5	0	9	44	122	39	3.287829249	1.223111921	1.45E-05	0.041377805	maker-Chr11-exonerate_est2genome-gene-4.118	kiz
Chr02_4111269	69	53	17	11	11	7	-2.618383531	1.160570605	1.46E-05	0.041536523	maker-Chr02-exonerate_est2genome-gene-1.20	no
Chr18_22768928	78	52	7	7	6	3	-3.408932874	1.010418399	1.47E-05	0.041562135	maker-Chr18-exonerate_est2genome-gene-6.129	aldh16a1
Chr09_10354465	102	206	66	931	1008	619	2.284099235	4.976003033	1.47E-05	0.041562135	maker-Chr09-exonerate_est2genome-gene-3.61	gak
Chr21_14824804	97	45	32	210	561	219	2.103022093	3.594359756	1.50E-05	0.042076044	maker-Chr21-exonerate_est2genome-gene-4.50	no
Chr07_4058373	37	43	13	8	1	2	-3.438989719	0.577273083	1.52E-05	0.04268385	maker-Chr07-exonerate_est2genome-gene-1.65	mastl
Chr01_36419652	15	26	5	1	1	0	-4.75015011	-0.375324617	1.53E-05	0.042742726	maker-Chr01-exonerate_est2genome-gene-12.18	sema4e
Chr15_2254616	3	3	4	32	38	49	3.192152625	0.690620223	1.54E-05	0.042788654	maker-Chr15-exonerate_est2genome-gene-0.236	no
Chr01_30989703	1	0	0	23	17	9	4.812429802	-0.603762911	1.56E-05	0.043339469	maker-Chr01-exonerate_est2genome-gene-10.82	BX897670.1
Chr01_30990176	1	0	0	21	16	10	4.770150563	-0.636804708	1.59E-05	0.043873674	maker-Chr01-exonerate_est2genome-gene-10.82	BX897670.1
Chr04_33895821	39	19	14	0	0	4	-4.242693375	0.151463049	1.60E-05	0.044137394	maker-Chr04-exonerate_est2genome-gene-11.38	esyt2b
Chr20_13009887	0	0	0	17	18	5	6.487043568	-0.881707606	1.63E-05	0.04451125	maker-Chr20-exonerate_est2genome-gene-4.107	si:dkey-42i9.4
Chr09_10352461	183	3	159	8	12	3	-4.371314853	2.305611123	1.62E-05	0.04451125	maker-Chr09-exonerate_est2genome-gene-3.61	gak
Chr22_4431014	0	3	2	50	45	12	3.739483088	0.334802873	1.63E-05	0.044541123	maker-Chr22-exonerate_est2genome-gene-1.35	atp13a1
Chr01_33860770	28	8	4	0	0	0	-6.837444845	-0.696952158	1.64E-05	0.044541123	maker-Chr01-exonerate_est2genome-gene-11.29	vwa5b2
Chr21_14824807	98	45	32	210	561	219	2.096259162	3.595598969	1.65E-05	0.044740437	maker-Chr21-exonerate_est2genome-gene-4.50	no
Chr24_8572016	16	10	22	118	107	79	2.198133182	1.992271843	1.66E-05	0.044740437	maker-Chr24-exonerate_est2genome-gene-2.146	pdcd11
Chr21_4053030	9	12	6	0	1	0	-4.753638378	-0.988574566	1.69E-05	0.045337828	maker-Chr21-exonerate_est2genome-gene-1.99	no
Chr05_3123147	0	0	1	17	23	15	4.955643029	-0.441385648	1.69E-05	0.045337828	maker-Chr05-exonerate_est2genome-gene-1.5	no
Chr13_14624682	8	9	8	0	0	0	-6.361392995	-1.087862939	1.73E-05	0.045937501	maker-Chr13-exonerate_est2genome-gene-4.70	alg12
Chr13_27241026	2	0	3	20	30	48	3.940335877	0.425680865	1.73E-05	0.045937501	maker-Chr13-exonerate_est2genome-gene-8.111	no
Chr14_24352941	15	8	15	2	0	0	-4.44955922	-0.591686666	1.72E-05	0.045937501	maker-Chr14-exonerate_est2genome-gene-7.175	no
Chr22_3037911	1	1	0	15	69	7	4.69556884	0.005276062	1.78E-05	0.046840303	maker-Chr22-exonerate_est2genome-gene-1.67	tbcd
Contig004_313628	89	35	28	3	22	2	-2.963209819	1.198825652	1.78E-05	0.046840303	maker-Contig004-exonerate_est2genome-gene-0.50	zgc:162945
Chr21_7722785	27	16	6	1	2	0	-4.257795379	-0.357893657	1.79E-05	0.047129202	maker-Chr21-exonerate_est2genome-gene-2.17	no
Chr17_7432139	42	29	8	0	4	3	-3.750437411	0.282369482	1.83E-05	0.047746566	maker-Chr17-exonerate_est2genome-gene-2.101	spout1
Chr24_13933469	26	36	6	1	4	1	-3.889193166	0.132970385	1.83E-05	0.047746566	maker-Chr24-exonerate_est2genome-gene-4.40	no
Chr09_15809976	14	9	16	67	232	49	2.546595017	1.974060766	1.83E-05	0.047746566	maker-Chr09-exonerate_est2genome-gene-5.31	no
Chr12_12485733	2	0	8	24	153	54	3.888719721	1.356806299	1.85E-05	0.047947318	maker-Chr12-exonerate_est2genome-gene-4.85	ppdpfa
Chr02_39882388	2	2	0	48	43	8	4.005733451	0.195954062	1.86E-05	0.047964887	maker-Chr02-exonerate_est2genome-gene-13.124	si:ch211-281l24.3
Chr09_8316489	3	2	2	46	48	12	3.342027803	0.338128407	1.86E-05	0.048039274	maker-Chr09-exonerate_est2genome-gene-2.45	dusp10
Chr21_14824837	94	46	22	190	613	242	2.306334734	3.638832552	1.88E-05	0.048113002	maker-Chr21-exonerate_est2genome-gene-4.50	no
Chr05_28188582	312	332	98	84	72	55	-2.197479509	3.619343729	1.88E-05	0.048113002	maker-Chr05-exonerate_est2genome-gene-9.13	fmnl2b
Chr16_12411962	53	58	14	3	3	8	-3.38669052	0.97128148	1.89E-05	0.048327025	maker-Chr16-exonerate_est2genome-gene-4.76	no
Chr04_25967278	43	20	17	3	6	4	-2.946301253	0.376579846	1.92E-05	0.048781996	maker-Chr04-exonerate_est2genome-gene-8.162	zgc:162154
Chr08_28352510	27	24	9	1	3	2	-3.63207124	-0.025535435	1.92E-05	0.048781996	maker-Chr08-exonerate_est2genome-gene-9.43	pofut2
Chr24_14553634	35	51	6	3	3	2	-3.877509651	0.530614006	1.95E-05	0.049283544	maker-Chr24-exonerate_est2genome-gene-4.155	ctsh
Chr06_26255178	5	0	7	68	125	17	3.480666496	1.166229796	1.96E-05	0.049283544	maker-Chr06-exonerate_est2genome-gene-8.127	no
Chr10_9424322	3	0	4	30	50	23	3.353476462	0.357449843	1.96E-05	0.049327571	maker-Chr10-exonerate_est2genome-gene-3.98	no
Chr21_5414478	118	80	34	25	26	17	-2.128250486	1.943391881	1.98E-05	0.04969733	maker-Chr21-exonerate_est2genome-gene-1.65	lmcd1
Chr11_1554633	13	47	3	1	1	0	-5.260052635	0.042980514	2.00E-05	0.04989099	maker-Chr11-exonerate_est2genome-gene-0.121	tdp1
Chr03_11366221	7	23	6	0	1	0	-5.234789829	-0.637666837	2.00E-05	0.04989099	maker-Chr03-exonerate_est2genome-gene-3.30	gmeb1
