# Supplementary material for: DNA Methylation Difference between Female and Male Ussuri Catfish (Pseudobagrus ussuriensis) in Brain and Gonad Tissues
Source: Life (Basel). 2022 Jun 10;12(6):874. doi: 10.3390/life12060874 (PMC9228513; doi:10.3390/life12060874)
Supplement: Supplementary file 1 [file life-12-00874-s001.zip › Supplementary Table S3.xlsx]

## Sheet: Sheet1
Genes	Process~name	num_of_Genes	gene_group	percentage%	P-value	Benjamini and Hochberg (FDR)	Hommel singlewise process	Bonferroni single-step process	Hommel singlewise process	Hochberg step-up process	Benjamini and Yekutieli
si:ch1073-416j23.1; dclk1a; akt2; nlrc7; si:ch211-149a19.3; si:dkeyp-90h9.1; si:ch73-168d20.1; mastl; si:ch211-250k18.5; chek1; nlrp15;	GO:0035556~intracellular signal transduction	11	733	1.50068	0.344733	0.576571	1	1	0.999999	0.999999	1
mastl; chek1; dclk1a; akt2; trioa; si:ch211-243j20.2; acvr2aa;	GO:0016310~phosphorylation	7	781	0.896287	0.874761	0.95855	1	1	0.999999	0.999999	1
trioa; mastl; chek1; akt2; dclk1a; acvr2aa; gak;	GO:0006468~protein phosphorylation	7	883	0.792752	0.936818	0.999999	1	1	0.999999	0.999999	1
slc39a1; piezo2a.2; slc9a3.1; slc38a2; tmem63ba; atp6v0a2b;	GO:0006811~ion transport	6	636	0.943396	0.826367	0.933318	1	1	0.999999	0.999999	1
zc2hc1a; lmcd1; fbxo36b; cfap58; strn;	GO:0008150~biological_process	5	1697	0.294638	0.999997	0.999999	1	1	0.999999	0.999999	1
sp3b; foxm1; pgr; med23; gmeb1;	GO:0006357~regulation of transcription by RNA polymerase II	5	1806	0.276855	0.999999	0.999999	1	1	0.999999	0.999999	1
mhc2b; mhc1uba; si:dkey-22i16.9; lgals17;	GO:0006955~immune response	4	316	1.26582	0.580116	0.715631	1	1	0.999999	0.999999	1
slc39a1; slc9a3.1; abca4b; si:ch73-352p4.8;	GO:0055085~transmembrane transport	4	595	0.672269	0.947442	0.999999	1	1	0.999999	0.999999	1
foxm1; pgr; yeats2; sp3b;	GO:0006355~regulation of transcription, DNA-templated	4	1273	0.314218	0.999944	0.999999	1	1	0.999999	0.999999	1
sema4e; chd7; acvr2aa;	GO:0001755~neural crest cell migration	3	108	2.77778	0.16699	0.444884	1	1	0.999999	0.999999	1
lgals17; si:dkey-22i16.9; si:cabz01036006.1;	GO:0007166~cell surface receptor signaling pathway	3	143	2.0979	0.282649	0.5462	1	1	0.999999	0.999999	1
trioa; kif5c; sema4e;	GO:0007411~axon guidance	3	177	1.69492	0.399889	0.60842	1	1	0.999999	0.999999	1
mastl; slx4; tdp1;	GO:0006974~cellular response to DNA damage stimulus	3	194	1.54639	0.456826	0.645628	1	1	0.999999	0.999999	1
afdna; postnb; col7a1;	GO:0007155~cell adhesion	3	475	0.631579	0.943373	0.999999	1	1	0.999999	0.999999	1
arhgap21a; afdna; si:ch1073-416j23.1;	GO:0007165~signal transduction	3	1400	0.214286	0.999998	0.999999	1	1	0.999999	0.999999	1
mthfd1l; mthfd1b;	GO:0035999~tetrahydrofolate interconversion	2	10	20	0.00972284	0.380196	1	1	0.999999	0.999999	1
lgals17; si:dkey-22i16.9;	GO:0031295~T cell costimulation	2	12	16.6667	0.0131839	0.380196	1	1	0.999999	0.999999	1
si:dkey-22i16.9; lgals17;	GO:0042130~negative regulation of T cell proliferation	2	13	15.3846	0.015086	0.380196	1	1	0.999999	0.999999	1
mastl; foxm1;	GO:0000086~G2/M transition of mitotic cell cycle	2	14	14.2857	0.0170983	0.380196	1	1	0.999999	0.999999	1
lgals17; si:dkey-22i16.9;	GO:0042102~positive regulation of T cell proliferation	2	19	10.5263	0.0287066	0.380196	1	1	0.999999	0.999999	1
numb; chd7;	GO:0060319~primitive erythrocyte differentiation	2	22	9.09091	0.0368055	0.380196	1	1	0.999999	0.999999	1
slc38a2; si:ch73-352p4.8;	GO:0003333~amino acid transmembrane transport	2	28	7.14286	0.0552182	0.380196	1	1	0.999999	0.999999	1
eps8a; baiap2l1b;	GO:0051017~actin filament bundle assembly	2	35	5.71429	0.0798488	0.380196	1	1	0.999999	0.999999	1
si:dkey-22i16.9; lgals17;	GO:0071222~cellular response to lipopolysaccharide	2	39	5.12821	0.0951756	0.380196	1	1	0.999999	0.999999	1
mthfd1b; mthfd1l;	GO:0006730~one-carbon metabolic process	2	41	4.87805	0.103129	0.392774	1	1	0.999999	0.999999	1
med23; chd7;	GO:0043473~pigmentation	2	50	4	0.140884	0.418634	1	1	0.999999	0.999999	1
slc9a3.1; atp13a1;	GO:0006812~cation transport	2	56	3.57143	0.16744	0.444884	1	1	0.999999	0.999999	1
si:ch73-61d6.3; tbcd;	GO:0070830~bicellular tight junction assembly	2	56	3.57143	0.16744	0.444884	1	1	0.999999	0.999999	1
lgmn; ctsh;	GO:0051603~proteolysis involved in cellular protein catabolic process	2	59	3.38983	0.18102	0.458157	1	1	0.999999	0.999999	1
slc9a3.1; slc38a2;	GO:0006814~sodium ion transport	2	84	2.38095	0.297651	0.561763	1	1	0.999999	0.999999	1
ralgapa1; sema4e;	GO:0043547~positive regulation of GTPase activity	2	90	2.22222	0.325646	0.570918	1	1	0.999999	0.999999	1
ahsa1a; tbcd;	GO:0006457~protein folding	2	91	2.1978	0.330286	0.570918	1	1	0.999999	0.999999	1
dnah3; kif5c;	GO:0007018~microtubule-based movement	2	96	2.08333	0.353342	0.584137	1	1	0.999999	0.999999	1
esyt2b; abca4b;	GO:0006869~lipid transport	2	98	2.04082	0.362488	0.585465	1	1	0.999999	0.999999	1
cplane2; rims4;	GO:0006887~exocytosis	2	99	2.0202	0.367043	0.585465	1	1	0.999999	0.999999	1
chd7; acvr2aa;	GO:0051216~cartilage development	2	111	1.8018	0.420609	0.619681	1	1	0.999999	0.999999	1
piezo2a.2; rims4;	GO:0042391~regulation of membrane potential	2	113	1.76991	0.429317	0.626452	1	1	0.999999	0.999999	1
mastl; akt2;	GO:0018105~peptidyl-serine phosphorylation	2	118	1.69492	0.450776	0.641403	1	1	0.999999	0.999999	1
numb; chd7;	GO:0007368~determination of left/right symmetry	2	121	1.65289	0.463431	0.645778	1	1	0.999999	0.999999	1
smg5; chd7;	GO:0043009~chordate embryonic development	2	125	1.6	0.480035	0.65689	1	1	0.999999	0.999999	1
fmnl2b; cd151l;	GO:0016477~cell migration	2	176	1.13636	0.661937	0.795437	1	1	0.999999	0.999999	1
ttc19; mastl;	GO:0051301~cell division	2	180	1.11111	0.673807	0.801324	1	1	0.999999	0.999999	1
tdp1; slx4;	GO:0006281~DNA repair	2	210	0.952381	0.752333	0.878233	1	1	0.999999	0.999999	1
tbcd; ralgapa1;	GO:0007420~brain development	2	217	0.921659	0.768141	0.889426	1	1	0.999999	0.999999	1
hps4; tvp23b;	GO:0016192~vesicle-mediated transport	2	256	0.78125	0.841031	0.935933	1	1	0.999999	0.999999	1
ttc19; mastl;	GO:0007049~cell cycle	2	267	0.749064	0.857473	0.94322	1	1	0.999999	0.999999	1
gmeb1; mrtfbb;	GO:0045944~positive regulation of transcription by RNA polymerase II	2	316	0.632911	0.913423	0.992689	1	1	0.999999	0.999999	1
cplane2; vps35;	GO:0015031~protein transport	2	373	0.536193	0.952514	0.999999	1	1	0.999999	0.999999	1
ctsh; lgmn;	GO:0006508~proteolysis	2	580	0.344828	0.995274	0.999999	1	1	0.999999	0.999999	1
numb; ppdpfa;	GO:0007275~multicellular organism development	2	694	0.288184	0.998748	0.999999	1	1	0.999999	0.999999	1
sirt5;	GO:0010566~regulation of ketone biosynthetic process	1	1	100	0.0251942	0.380196	1	1	0.999999	0.999999	1
lgmn;	GO:0030502~negative regulation of bone mineralization	1	1	100	0.0251942	0.380196	1	1	0.999999	0.999999	1
cplane2;	GO:0031338~regulation of vesicle fusion	1	1	100	0.0251942	0.380196	1	1	0.999999	0.999999	1
sirt5;	GO:0036047~peptidyl-lysine demalonylation	1	1	100	0.0251942	0.380196	1	1	0.999999	0.999999	1
sirt5;	GO:0036048~protein desuccinylation	1	1	100	0.0251942	0.380196	1	1	0.999999	0.999999	1
sirt5;	GO:0036049~peptidyl-lysine desuccinylation	1	1	100	0.0251942	0.380196	1	1	0.999999	0.999999	1
sirt5;	GO:0061698~protein deglutarylation	1	1	100	0.0251942	0.380196	1	1	0.999999	0.999999	1
il10rb;	GO:0002757~immune response-activating signal transduction	1	2	50	0.037553	0.380196	1	1	0.999999	0.999999	1
nars1;	GO:0006421~asparaginyl-tRNA aminoacylation	1	2	50	0.037553	0.380196	1	1	0.999999	0.999999	1
galcb;	GO:0006683~galactosylceramide catabolic process	1	2	50	0.037553	0.380196	1	1	0.999999	0.999999	1
tbcd;	GO:0034333~adherens junction assembly	1	2	50	0.037553	0.380196	1	1	0.999999	0.999999	1
samm50l;	GO:0034622~cellular protein-containing complex assembly	1	2	50	0.037553	0.380196	1	1	0.999999	0.999999	1
pgr;	GO:0042700~luteinizing hormone signaling pathway	1	2	50	0.037553	0.380196	1	1	0.999999	0.999999	1
samm50l;	GO:0045040~protein insertion into mitochondrial outer membrane	1	2	50	0.037553	0.380196	1	1	0.999999	0.999999	1
lgmn;	GO:0045668~negative regulation of osteoblast differentiation	1	2	50	0.037553	0.380196	1	1	0.999999	0.999999	1
akt2;	GO:0046326~positive regulation of glucose import	1	2	50	0.037553	0.380196	1	1	0.999999	0.999999	1
baiap2l1b;	GO:0046626~regulation of insulin receptor signaling pathway	1	2	50	0.037553	0.380196	1	1	0.999999	0.999999	1
spout1;	GO:0051661~maintenance of centrosome location	1	2	50	0.037553	0.380196	1	1	0.999999	0.999999	1
slx4;	GO:0061010~gall bladder development	1	2	50	0.037553	0.380196	1	1	0.999999	0.999999	1
zc3h14;	GO:1900364~negative regulation of mRNA polyadenylation	1	2	50	0.037553	0.380196	1	1	0.999999	0.999999	1
hps4;	GO:1903232~melanosome assembly	1	2	50	0.037553	0.380196	1	1	0.999999	0.999999	1
slx4;	GO:0000706~meiotic DNA double-strand break processing	1	3	33.3333	0.0497556	0.380196	1	1	0.999999	0.999999	1
nudt2;	GO:0006167~AMP biosynthetic process	1	3	33.3333	0.0497556	0.380196	1	1	0.999999	0.999999	1
dusp10;	GO:0043508~negative regulation of JUN kinase activity	1	3	33.3333	0.0497556	0.380196	1	1	0.999999	0.999999	1
slx4;	GO:0061011~hepatic duct development	1	3	33.3333	0.0497556	0.380196	1	1	0.999999	0.999999	1
ago3b;	GO:0072091~regulation of stem cell proliferation	1	3	33.3333	0.0497556	0.380196	1	1	0.999999	0.999999	1
gak;	GO:0072318~clathrin coat disassembly	1	3	33.3333	0.0497556	0.380196	1	1	0.999999	0.999999	1
chd7;	GO:0120054~intestinal motility	1	3	33.3333	0.0497556	0.380196	1	1	0.999999	0.999999	1
tdp1;	GO:0000012~single strand break repair	1	4	25	0.061804	0.380196	1	1	0.999999	0.999999	1
sirt5;	GO:0006476~protein deacetylation	1	4	25	0.061804	0.380196	1	1	0.999999	0.999999	1
sema4e;	GO:0010693~negative regulation of alkaline phosphatase activity	1	4	25	0.061804	0.380196	1	1	0.999999	0.999999	1
chd7;	GO:0021602~cranial nerve morphogenesis	1	4	25	0.061804	0.380196	1	1	0.999999	0.999999	1
ahsa1a;	GO:0032781~positive regulation of ATPase activity	1	4	25	0.061804	0.380196	1	1	0.999999	0.999999	1
zfyve26;	GO:0048599~oocyte development	1	4	25	0.061804	0.380196	1	1	0.999999	0.999999	1
chd7;	GO:0009303~rRNA transcription	1	5	20	0.0737001	0.380196	1	1	0.999999	0.999999	1
rabggtb;	GO:0018344~protein geranylgeranylation	1	5	20	0.0737001	0.380196	1	1	0.999999	0.999999	1
mastl;	GO:0032515~negative regulation of phosphoprotein phosphatase activity	1	5	20	0.0737001	0.380196	1	1	0.999999	0.999999	1
sema4e;	GO:0043931~ossification involved in bone maturation	1	5	20	0.0737001	0.380196	1	1	0.999999	0.999999	1
kif5c;	GO:0098971~anterograde dendritic transport of neurotransmitter receptor complex	1	5	20	0.0737001	0.380196	1	1	0.999999	0.999999	1
pofut2;	GO:0006004~fucose metabolic process	1	6	16.6667	0.0854458	0.380196	1	1	0.999999	0.999999	1
lgmn;	GO:0006624~vacuolar protein processing	1	6	16.6667	0.0854458	0.380196	1	1	0.999999	0.999999	1
slc38a2;	GO:0006868~glutamine transport	1	6	16.6667	0.0854458	0.380196	1	1	0.999999	0.999999	1
tbcd;	GO:0007023~post-chaperonin tubulin folding pathway	1	6	16.6667	0.0854458	0.380196	1	1	0.999999	0.999999	1
rabggtb;	GO:0018342~protein prenylation	1	6	16.6667	0.0854458	0.380196	1	1	0.999999	0.999999	1
pgr;	GO:0030728~ovulation	1	6	16.6667	0.0854458	0.380196	1	1	0.999999	0.999999	1
ttc19;	GO:0034551~mitochondrial respiratory chain complex III assembly	1	6	16.6667	0.0854458	0.380196	1	1	0.999999	0.999999	1
si:ch211-243j20.2;	GO:0044211~CTP salvage	1	6	16.6667	0.0854458	0.380196	1	1	0.999999	0.999999	1
chd7;	GO:0048798~swim bladder inflation	1	6	16.6667	0.0854458	0.380196	1	1	0.999999	0.999999	1
chd7;	GO:0048935~peripheral nervous system neuron development	1	6	16.6667	0.0854458	0.380196	1	1	0.999999	0.999999	1
piezo2a.2;	GO:0071260~cellular response to mechanical stimulus	1	6	16.6667	0.0854458	0.380196	1	1	0.999999	0.999999	1
akip1;	GO:1901222~regulation of NIK/NF-kappaB signaling	1	6	16.6667	0.0854458	0.380196	1	1	0.999999	0.999999	1
traf3ip2l;	GO:0006959~humoral immune response	1	7	14.2857	0.097043	0.380196	1	1	0.999999	0.999999	1
tbcd;	GO:0007021~tubulin complex assembly	1	7	14.2857	0.097043	0.380196	1	1	0.999999	0.999999	1
zgc:152891;	GO:0019372~lipoxygenase pathway	1	7	14.2857	0.097043	0.380196	1	1	0.999999	0.999999	1
pgr;	GO:0030518~intracellular steroid hormone receptor signaling pathway	1	7	14.2857	0.097043	0.380196	1	1	0.999999	0.999999	1
zgc:152891;	GO:0034440~lipid oxidation	1	7	14.2857	0.097043	0.380196	1	1	0.999999	0.999999	1
zgc:152891;	GO:0043651~linoleic acid metabolic process	1	7	14.2857	0.097043	0.380196	1	1	0.999999	0.999999	1
ccnyl1;	GO:0045859~regulation of protein kinase activity	1	7	14.2857	0.097043	0.380196	1	1	0.999999	0.999999	1
zgc:152891;	GO:0051122~hepoxilin biosynthetic process	1	7	14.2857	0.097043	0.380196	1	1	0.999999	0.999999	1
slx4;	GO:0061008~hepaticobiliary system development	1	7	14.2857	0.097043	0.380196	1	1	0.999999	0.999999	1
esyt2b;	GO:0061817~endoplasmic reticulum-plasma membrane tethering	1	7	14.2857	0.097043	0.380196	1	1	0.999999	0.999999	1
dnajc18;	GO:0071218~cellular response to misfolded protein	1	7	14.2857	0.097043	0.380196	1	1	0.999999	0.999999	1
eps8a;	GO:1900029~positive regulation of ruffle assembly	1	7	14.2857	0.097043	0.380196	1	1	0.999999	0.999999	1
baiap2l1b;	GO:2000251~positive regulation of actin cytoskeleton reorganization	1	7	14.2857	0.097043	0.380196	1	1	0.999999	0.999999	1
kiz;	GO:0007051~spindle organization	1	8	12.5	0.108494	0.392774	1	1	0.999999	0.999999	1
samm50l;	GO:0033108~mitochondrial respiratory chain complex assembly	1	8	12.5	0.108494	0.392774	1	1	0.999999	0.999999	1
si:ch211-243j20.2;	GO:0044206~UMP salvage	1	8	12.5	0.108494	0.392774	1	1	0.999999	0.999999	1
kif5c;	GO:0048489~synaptic vesicle transport	1	8	12.5	0.108494	0.392774	1	1	0.999999	0.999999	1
grip1;	GO:0098887~neurotransmitter receptor transport, endosome to postsynaptic membrane	1	8	12.5	0.108494	0.392774	1	1	0.999999	0.999999	1
alg12;	GO:0006488~dolichol-linked oligosaccharide biosynthetic process	1	9	11.1111	0.119799	0.407889	1	1	0.999999	0.999999	1
chek1;	GO:0007095~mitotic G2 DNA damage checkpoint signaling	1	9	11.1111	0.119799	0.407889	1	1	0.999999	0.999999	1
fmnl2b;	GO:0016043~cellular component organization	1	9	11.1111	0.119799	0.407889	1	1	0.999999	0.999999	1
acvr2aa;	GO:0032924~activin receptor signaling pathway	1	9	11.1111	0.119799	0.407889	1	1	0.999999	0.999999	1
spout1;	GO:0035196~production of miRNAs involved in gene silencing by miRNA	1	9	11.1111	0.119799	0.407889	1	1	0.999999	0.999999	1
zgc:152891;	GO:0019369~arachidonic acid metabolic process	1	10	10	0.130962	0.418634	1	1	0.999999	0.999999	1
fmnl2b;	GO:0022604~regulation of cell morphogenesis	1	10	10	0.130962	0.418634	1	1	0.999999	0.999999	1
med23;	GO:0072359~circulatory system development	1	10	10	0.130962	0.418634	1	1	0.999999	0.999999	1
slc9a3.1;	GO:0006885~regulation of pH	1	11	9.09091	0.141984	0.418634	1	1	0.999999	0.999999	1
chd7;	GO:0014029~neural crest formation	1	11	9.09091	0.141984	0.418634	1	1	0.999999	0.999999	1
postnb;	GO:0016203~muscle attachment	1	11	9.09091	0.141984	0.418634	1	1	0.999999	0.999999	1
chd7;	GO:0030217~T cell differentiation	1	11	9.09091	0.141984	0.418634	1	1	0.999999	0.999999	1
samm50l;	GO:0042407~cristae formation	1	11	9.09091	0.141984	0.418634	1	1	0.999999	0.999999	1
rims4;	GO:0050806~positive regulation of synaptic transmission	1	11	9.09091	0.141984	0.418634	1	1	0.999999	0.999999	1
piezo2a.2;	GO:0050982~detection of mechanical stimulus	1	11	9.09091	0.141984	0.418634	1	1	0.999999	0.999999	1
mrtfbb;	GO:0051145~smooth muscle cell differentiation	1	11	9.09091	0.141984	0.418634	1	1	0.999999	0.999999	1
slc9a3.1;	GO:0098719~sodium ion import across plasma membrane	1	11	9.09091	0.141984	0.418634	1	1	0.999999	0.999999	1
hps4;	GO:0006605~protein targeting	1	12	8.33333	0.152867	0.437198	1	1	0.999999	0.999999	1
atp6v0a2b;	GO:0007035~vacuolar acidification	1	12	8.33333	0.152867	0.437198	1	1	0.999999	0.999999	1
med23;	GO:0050768~negative regulation of neurogenesis	1	12	8.33333	0.152867	0.437198	1	1	0.999999	0.999999	1
chd7;	GO:0022011~myelination in peripheral nervous system	1	13	7.69231	0.163611	0.444884	1	1	0.999999	0.999999	1
dnm3a;	GO:0031623~receptor internalization	1	13	7.69231	0.163611	0.444884	1	1	0.999999	0.999999	1
baiap2l1b;	GO:0051764~actin crosslink formation	1	13	7.69231	0.163611	0.444884	1	1	0.999999	0.999999	1
slc39a1;	GO:0071577~zinc ion transmembrane transport	1	13	7.69231	0.163611	0.444884	1	1	0.999999	0.999999	1
slx4;	GO:0000712~resolution of meiotic recombination intermediates	1	14	7.14286	0.17422	0.444884	1	1	0.999999	0.999999	1
ago3b;	GO:0006402~mRNA catabolic process	1	14	7.14286	0.17422	0.444884	1	1	0.999999	0.999999	1
afdna;	GO:0032880~regulation of protein localization	1	14	7.14286	0.17422	0.444884	1	1	0.999999	0.999999	1
rims4;	GO:0048791~calcium ion-regulated exocytosis of neurotransmitter	1	14	7.14286	0.17422	0.444884	1	1	0.999999	0.999999	1
akt2;	GO:0060348~bone development	1	14	7.14286	0.17422	0.444884	1	1	0.999999	0.999999	1
tpm3;	GO:0014866~skeletal myofibril assembly	1	15	6.66667	0.184695	0.459329	1	1	0.999999	0.999999	1
chd7;	GO:0048546~digestive tract morphogenesis	1	15	6.66667	0.184695	0.459329	1	1	0.999999	0.999999	1
mastl;	GO:0002574~thrombocyte differentiation	1	16	6.25	0.195037	0.464839	1	1	0.999999	0.999999	1
grip1;	GO:0016358~dendrite development	1	16	6.25	0.195037	0.464839	1	1	0.999999	0.999999	1
lgmn;	GO:0031103~axon regeneration	1	16	6.25	0.195037	0.464839	1	1	0.999999	0.999999	1
ago3b;	GO:0035278~miRNA mediated inhibition of translation	1	16	6.25	0.195037	0.464839	1	1	0.999999	0.999999	1
zc3h14;	GO:0043488~regulation of mRNA stability	1	16	6.25	0.195037	0.464839	1	1	0.999999	0.999999	1
kif5c;	GO:0030705~cytoskeleton-dependent intracellular transport	1	17	5.88235	0.205249	0.485134	1	1	0.999999	0.999999	1
nudt2;	GO:0006754~ATP biosynthetic process	1	18	5.55556	0.215331	0.492678	1	1	0.999999	0.999999	1
si:dkey-42i9.4;	GO:0045930~negative regulation of mitotic cell cycle	1	18	5.55556	0.215331	0.492678	1	1	0.999999	0.999999	1
rims4;	GO:0048167~regulation of synaptic plasticity	1	18	5.55556	0.215331	0.492678	1	1	0.999999	0.999999	1
numb;	GO:0050769~positive regulation of neurogenesis	1	18	5.55556	0.215331	0.492678	1	1	0.999999	0.999999	1
baiap2l1b;	GO:0007009~plasma membrane organization	1	19	5.26316	0.225286	0.503374	1	1	0.999999	0.999999	1
acvr2aa;	GO:0007178~transmembrane receptor protein serine/threonine kinase signaling pathway	1	19	5.26316	0.225286	0.503374	1	1	0.999999	0.999999	1
dspb;	GO:0045104~intermediate filament cytoskeleton organization	1	19	5.26316	0.225286	0.503374	1	1	0.999999	0.999999	1
zfyve26;	GO:0032465~regulation of cytokinesis	1	20	5	0.235115	0.521263	1	1	0.999999	0.999999	1
chd7;	GO:0030282~bone mineralization	1	21	4.7619	0.24482	0.534492	1	1	0.999999	0.999999	1
ralgapa1;	GO:0051056~regulation of small GTPase mediated signal transduction	1	21	4.7619	0.24482	0.534492	1	1	0.999999	0.999999	1
slc39a1;	GO:0006829~zinc ion transport	1	22	4.54545	0.254402	0.534992	1	1	0.999999	0.999999	1
atp10a;	GO:0045332~phospholipid translocation	1	22	4.54545	0.254402	0.534992	1	1	0.999999	0.999999	1
ahsa1a;	GO:0048702~embryonic neurocranium morphogenesis	1	22	4.54545	0.254402	0.534992	1	1	0.999999	0.999999	1
acvr2aa;	GO:0071363~cellular response to growth factor stimulus	1	22	4.54545	0.254402	0.534992	1	1	0.999999	0.999999	1
gak;	GO:0072583~clathrin-dependent endocytosis	1	22	4.54545	0.254402	0.534992	1	1	0.999999	0.999999	1
chd7;	GO:0048538~thymus development	1	23	4.34783	0.263863	0.5462	1	1	0.999999	0.999999	1
smg5;	GO:0000184~nuclear-transcribed mRNA catabolic process, nonsense-mediated decay	1	24	4.16667	0.273204	0.5462	1	1	0.999999	0.999999	1
mhc2b;	GO:0002381~immunoglobulin production involved in immunoglobulin-mediated immune response	1	24	4.16667	0.273204	0.5462	1	1	0.999999	0.999999	1
mhc2b;	GO:0002503~peptide antigen assembly with MHC class II protein complex	1	24	4.16667	0.273204	0.5462	1	1	0.999999	0.999999	1
mhc2b;	GO:0019886~antigen processing and presentation of exogenous peptide antigen via MHC class II	1	24	4.16667	0.273204	0.5462	1	1	0.999999	0.999999	1
baiap2l1b;	GO:0030838~positive regulation of actin filament polymerization	1	24	4.16667	0.273204	0.5462	1	1	0.999999	0.999999	1
lgmn;	GO:0042246~tissue regeneration	1	24	4.16667	0.273204	0.5462	1	1	0.999999	0.999999	1
chek1;	GO:0008630~intrinsic apoptotic signaling pathway in response to DNA damage	1	25	4	0.282426	0.5462	1	1	0.999999	0.999999	1
si:ch211-243j20.2;	GO:0009116~nucleoside metabolic process	1	25	4	0.282426	0.5462	1	1	0.999999	0.999999	1
slx4;	GO:0036297~interstrand cross-link repair	1	25	4	0.282426	0.5462	1	1	0.999999	0.999999	1
akt2;	GO:0042593~glucose homeostasis	1	25	4	0.282426	0.5462	1	1	0.999999	0.999999	1
fmnl2b;	GO:0030866~cortical actin cytoskeleton organization	1	26	3.84615	0.291533	0.555856	1	1	0.999999	0.999999	1
ccnyl1;	GO:0060828~regulation of canonical Wnt signaling pathway	1	26	3.84615	0.291533	0.555856	1	1	0.999999	0.999999	1
tvp23b;	GO:0009306~protein secretion	1	27	3.7037	0.300524	0.561763	1	1	0.999999	0.999999	1
mhc2b;	GO:0050870~positive regulation of T cell activation	1	27	3.7037	0.300524	0.561763	1	1	0.999999	0.999999	1
stk11ip;	GO:0008104~protein localization	1	28	3.57143	0.309401	0.563622	1	1	0.999999	0.999999	1
slc39a1;	GO:0030001~metal ion transport	1	28	3.57143	0.309401	0.563622	1	1	0.999999	0.999999	1
dnajc18;	GO:0051085~chaperone cofactor-dependent protein refolding	1	28	3.57143	0.309401	0.563622	1	1	0.999999	0.999999	1
slc9a3.1;	GO:0051453~regulation of intracellular pH	1	28	3.57143	0.309401	0.563622	1	1	0.999999	0.999999	1
ccnyl1;	GO:0000079~regulation of cyclin-dependent protein serine/threonine kinase activity	1	29	3.44828	0.318166	0.570918	1	1	0.999999	0.999999	1
eps8a;	GO:0051016~barbed-end actin filament capping	1	29	3.44828	0.318166	0.570918	1	1	0.999999	0.999999	1
si:ch211-141e20.2;	GO:0007157~heterophilic cell-cell adhesion via plasma membrane cell adhesion molecules	1	30	3.33333	0.32682	0.570918	1	1	0.999999	0.999999	1
atp10a;	GO:0015914~phospholipid transport	1	30	3.33333	0.32682	0.570918	1	1	0.999999	0.999999	1
galcb;	GO:0006665~sphingolipid metabolic process	1	31	3.22581	0.335364	0.570918	1	1	0.999999	0.999999	1
cplane2;	GO:0017157~regulation of exocytosis	1	31	3.22581	0.335364	0.570918	1	1	0.999999	0.999999	1
chd7;	GO:0042472~inner ear morphogenesis	1	31	3.22581	0.335364	0.570918	1	1	0.999999	0.999999	1
dnm3a;	GO:0048488~synaptic vesicle endocytosis	1	31	3.22581	0.335364	0.570918	1	1	0.999999	0.999999	1
chd7;	GO:0048840~otolith development	1	31	3.22581	0.335364	0.570918	1	1	0.999999	0.999999	1
tdp1;	GO:0006302~double-strand break repair	1	32	3.125	0.343801	0.576571	1	1	0.999999	0.999999	1
eps8a;	GO:0035023~regulation of Rho protein signal transduction	1	32	3.125	0.343801	0.576571	1	1	0.999999	0.999999	1
hdac11;	GO:0016575~histone deacetylation	1	33	3.0303	0.35213	0.584137	1	1	0.999999	0.999999	1
nars1;	GO:0006418~tRNA aminoacylation for protein translation	1	34	2.94118	0.360355	0.585465	1	1	0.999999	0.999999	1
chd7;	GO:0042552~myelination	1	34	2.94118	0.360355	0.585465	1	1	0.999999	0.999999	1
slc38a2;	GO:0006865~amino acid transport	1	35	2.85714	0.368475	0.585465	1	1	0.999999	0.999999	1
mhc2b;	GO:0019882~antigen processing and presentation	1	35	2.85714	0.368475	0.585465	1	1	0.999999	0.999999	1
baiap2l1b;	GO:0030833~regulation of actin filament polymerization	1	35	2.85714	0.368475	0.585465	1	1	0.999999	0.999999	1
zfyve26;	GO:0000281~mitotic cytokinesis	1	36	2.77778	0.376492	0.588398	1	1	0.999999	0.999999	1
zgc:162154;	GO:0001817~regulation of cytokine production	1	36	2.77778	0.376492	0.588398	1	1	0.999999	0.999999	1
dusp10;	GO:0043409~negative regulation of MAPK cascade	1	36	2.77778	0.376492	0.588398	1	1	0.999999	0.999999	1
cplane2;	GO:0034613~cellular protein localization	1	37	2.7027	0.384408	0.597504	1	1	0.999999	0.999999	1
ppdpfa;	GO:0008283~cell population proliferation	1	38	2.63158	0.392224	0.606357	1	1	0.999999	0.999999	1
ago3b;	GO:0031047~gene silencing by RNA	1	39	2.5641	0.399941	0.60842	1	1	0.999999	0.999999	1
sema4e;	GO:0048843~negative regulation of axon extension involved in axon guidance	1	39	2.5641	0.399941	0.60842	1	1	0.999999	0.999999	1
chd7;	GO:0048812~neuron projection morphogenesis	1	40	2.5	0.40756	0.616731	1	1	0.999999	0.999999	1
slx4;	GO:0006310~DNA recombination	1	41	2.43902	0.415082	0.6183	1	1	0.999999	0.999999	1
alg12;	GO:0006487~protein N-linked glycosylation	1	41	2.43902	0.415082	0.6183	1	1	0.999999	0.999999	1
tbata;	GO:0048484~enteric nervous system development	1	41	2.43902	0.415082	0.6183	1	1	0.999999	0.999999	1
vps35;	GO:0042147~retrograde transport, endosome to Golgi	1	42	2.38095	0.42251	0.619681	1	1	0.999999	0.999999	1
traf3ip2l;	GO:0043123~positive regulation of I-kappaB kinase/NF-kappaB signaling	1	42	2.38095	0.42251	0.619681	1	1	0.999999	0.999999	1
ppdpfa;	GO:0001708~cell fate specification	1	44	2.27273	0.437084	0.634548	1	1	0.999999	0.999999	1
ighv7-1;	GO:0006910~phagocytosis, recognition	1	45	2.22222	0.444233	0.635253	1	1	0.999999	0.999999	1
eps8a;	GO:0007266~Rho protein signal transduction	1	45	2.22222	0.444233	0.635253	1	1	0.999999	0.999999	1
ighv7-1;	GO:0050871~positive regulation of B cell activation	1	45	2.22222	0.444233	0.635253	1	1	0.999999	0.999999	1
dnah3;	GO:0003341~cilium movement	1	47	2.12766	0.45826	0.645628	1	1	0.999999	0.999999	1
ppdpfa;	GO:0031017~exocrine pancreas development	1	48	2.08333	0.465141	0.645778	1	1	0.999999	0.999999	1
sema4e;	GO:0050919~negative chemotaxis	1	48	2.08333	0.465141	0.645778	1	1	0.999999	0.999999	1
ighv7-1;	GO:0006911~phagocytosis, engulfment	1	49	2.04082	0.471935	0.64891	1	1	0.999999	0.999999	1
zgc:162154;	GO:0050852~T cell receptor signaling pathway	1	49	2.04082	0.471935	0.64891	1	1	0.999999	0.999999	1
tbcd;	GO:0010842~retina layer formation	1	51	1.96078	0.485265	0.657753	1	1	0.999999	0.999999	1
chd7;	GO:0048666~neuron development	1	51	1.96078	0.485265	0.657753	1	1	0.999999	0.999999	1
tpm3;	GO:0006936~muscle contraction	1	52	1.92308	0.491804	0.660356	1	1	0.999999	0.999999	1
atp6v0a2b;	GO:1902600~proton transmembrane transport	1	52	1.92308	0.491804	0.660356	1	1	0.999999	0.999999	1
chd7;	GO:0002244~hematopoietic progenitor cell differentiation	1	55	1.81818	0.510928	0.677182	1	1	0.999999	0.999999	1
sema4e;	GO:0071526~semaphorin-plexin signaling pathway	1	55	1.81818	0.510928	0.677182	1	1	0.999999	0.999999	1
zfyve26;	GO:0000724~double-strand break repair via homologous recombination	1	56	1.78571	0.517142	0.677182	1	1	0.999999	0.999999	1
ighv7-1;	GO:0006958~complement activation, classical pathway	1	56	1.78571	0.517142	0.677182	1	1	0.999999	0.999999	1
chd7;	GO:0048701~embryonic cranial skeleton morphogenesis	1	56	1.78571	0.517142	0.677182	1	1	0.999999	0.999999	1
acvr2aa;	GO:0030902~hindbrain development	1	57	1.75439	0.523277	0.677182	1	1	0.999999	0.999999	1
ighv7-1;	GO:0050853~B cell receptor signaling pathway	1	57	1.75439	0.523277	0.677182	1	1	0.999999	0.999999	1
chd7;	GO:1904888~cranial skeletal system development	1	57	1.75439	0.523277	0.677182	1	1	0.999999	0.999999	1
acvr2aa;	GO:0001501~skeletal system development	1	58	1.72414	0.529334	0.678877	1	1	0.999999	0.999999	1
dnajc18;	GO:0030433~ubiquitin-dependent ERAD pathway	1	58	1.72414	0.529334	0.678877	1	1	0.999999	0.999999	1
si:dkey-42i9.4;	GO:0008285~negative regulation of cell population proliferation	1	60	1.66667	0.54122	0.691022	1	1	0.999999	0.999999	1
atp13a1;	GO:0006874~cellular calcium ion homeostasis	1	61	1.63934	0.54705	0.692284	1	1	0.999999	0.999999	1
il10rb;	GO:0019221~cytokine-mediated signaling pathway	1	61	1.63934	0.54705	0.692284	1	1	0.999999	0.999999	1
pdcd11;	GO:0006396~RNA processing	1	63	1.5873	0.558489	0.700561	1	1	0.999999	0.999999	1
med23;	GO:0010628~positive regulation of gene expression	1	63	1.5873	0.558489	0.700561	1	1	0.999999	0.999999	1
fmnl2b;	GO:0007010~cytoskeleton organization	1	64	1.5625	0.564101	0.70451	1	1	0.999999	0.999999	1
sema4e;	GO:0030335~positive regulation of cell migration	1	65	1.53846	0.569641	0.708336	1	1	0.999999	0.999999	1
ago3b;	GO:0006417~regulation of translation	1	67	1.49254	0.580512	0.715631	1	1	0.999999	0.999999	1
foxm1;	GO:0042127~regulation of cell population proliferation	1	68	1.47059	0.585844	0.719104	1	1	0.999999	0.999999	1
cplane2;	GO:0030030~cell projection organization	1	78	1.28205	0.635587	0.776829	1	1	0.999999	0.999999	1
galcb;	GO:0016042~lipid catabolic process	1	80	1.25	0.644797	0.784732	1	1	0.999999	0.999999	1
pdcd11;	GO:0006364~rRNA processing	1	81	1.23457	0.649315	0.786881	1	1	0.999999	0.999999	1
zfyve26;	GO:0007409~axonogenesis	1	83	1.20482	0.658178	0.794257	1	1	0.999999	0.999999	1
chd7;	GO:0001756~somitogenesis	1	87	1.14943	0.675241	0.801324	1	1	0.999999	0.999999	1
fmnl2b;	GO:0008360~regulation of cell shape	1	87	1.14943	0.675241	0.801324	1	1	0.999999	0.999999	1
slx4;	GO:0006260~DNA replication	1	93	1.07527	0.699257	0.826395	1	1	0.999999	0.999999	1
ighv7-1;	GO:0042742~defense response to bacterium	1	103	0.970874	0.735412	0.865547	1	1	0.999999	0.999999	1
slc9a3.1;	GO:0071805~potassium ion transmembrane transport	1	105	0.952381	0.742106	0.869845	1	1	0.999999	0.999999	1
trioa;	GO:0007417~central nervous system development	1	110	0.909091	0.75811	0.88138	1	1	0.999999	0.999999	1
tbcd;	GO:0000226~microtubule cytoskeleton organization	1	116	0.862069	0.776013	0.894919	1	1	0.999999	0.999999	1
postnb;	GO:0030198~extracellular matrix organization	1	131	0.763359	0.815202	0.930501	1	1	0.999999	0.999999	1
chd7;	GO:0001947~heart looping	1	132	0.757576	0.817557	0.930501	1	1	0.999999	0.999999	1
dspb;	GO:0098609~cell-cell adhesion	1	132	0.757576	0.817557	0.930501	1	1	0.999999	0.999999	1
dusp10;	GO:0016311~dephosphorylation	1	133	0.75188	0.819882	0.930501	1	1	0.999999	0.999999	1
dnm3a;	GO:0006897~endocytosis	1	137	0.729927	0.828891	0.933318	1	1	0.999999	0.999999	1
chd7;	GO:0060041~retina development in camera-type eye	1	139	0.719424	0.833225	0.934519	1	1	0.999999	0.999999	1
fmnl2b;	GO:0030036~actin cytoskeleton organization	1	141	0.70922	0.83745	0.935589	1	1	0.999999	0.999999	1
dusp10;	GO:0006470~protein dephosphorylation	1	146	0.684932	0.847551	0.939534	1	1	0.999999	0.999999	1
tpm3;	GO:0007015~actin filament organization	1	149	0.671141	0.853309	0.942264	1	1	0.999999	0.999999	1
ighv7-1;	GO:0045087~innate immune response	1	180	0.555556	0.901485	0.984064	1	1	0.999999	0.999999	1
si:ch211-141e20.2;	GO:0007156~homophilic cell adhesion via plasma membrane adhesion molecules	1	194	0.515464	0.91771	0.992689	1	1	0.999999	0.999999	1
pofut2;	GO:0005975~carbohydrate metabolic process	1	196	0.510204	0.919799	0.992689	1	1	0.999999	0.999999	1
sema4e;	GO:0000122~negative regulation of transcription by RNA polymerase II	1	203	0.492611	0.926704	0.996381	1	1	0.999999	0.999999	1
pdcd11;	GO:0006397~mRNA processing	1	219	0.456621	0.940341	0.999999	1	1	0.999999	0.999999	1
cplane2;	GO:0060271~cilium assembly	1	243	0.411523	0.956201	0.999999	1	1	0.999999	0.999999	1
numb;	GO:0007399~nervous system development	1	250	0.4	0.959979	0.999999	1	1	0.999999	0.999999	1
chd7;	GO:0007507~heart development	1	253	0.395257	0.961496	0.999999	1	1	0.999999	0.999999	1
nars1;	GO:0006412~translation	1	280	0.357143	0.972817	0.999999	1	1	0.999999	0.999999	1
vps35;	GO:0006886~intracellular protein transport	1	313	0.319489	0.982247	0.999999	1	1	0.999999	0.999999	1
galcb;	GO:0006629~lipid metabolic process	1	326	0.306748	0.984993	0.999999	1	1	0.999999	0.999999	1
akt2;	GO:0043066~negative regulation of apoptotic process	1	351	0.2849	0.989138	0.999999	1	1	0.999999	0.999999	1
rnf220b;	GO:0016567~protein ubiquitination	1	423	0.236407	0.995727	0.999999	1	1	0.999999	0.999999	1
ppdpfa;	GO:0030154~cell differentiation	1	479	0.208768	0.997936	0.999999	1	1	0.999999	0.999999	1
