# Supplementary material for: DNA Methylation Difference between Female and Male Ussuri Catfish (Pseudobagrus ussuriensis) in Brain and Gonad Tissues
Source: Life (Basel). 2022 Jun 10;12(6):874. doi: 10.3390/life12060874 (PMC9228513; doi:10.3390/life12060874)
Supplement: Supplementary file 1 [file life-12-00874-s001.zip › Supplementary Table S4.csv]

Row.names	Gonad.S2	Gonad.S3	Gonad.S5	Gonad.S6	Gonad.S7	Gonad.S8	logFC	logCPM	PValue	FDR
Chr09_3955896	0	0	1	128	157	85	8.577872384	-0.209673535	6.82E-18	3.83E-12
Chr09_3955906	0	0	1	129	157	86	8.586629204	-0.201238956	5.97E-18	3.83E-12
Chr09_3955907	0	0	1	128	157	86	8.583232929	-0.204485336	6.39E-18	3.83E-12
Chr09_3955919	0	0	1	129	156	86	8.583095507	-0.204722534	6.04E-18	3.83E-12
Chr11_23420412	381	223	86	1	0	0	-8.334925672	-0.040982312	4.05E-17	1.52E-11
Chr11_23420413	381	223	86	1	0	0	-8.334925672	-0.040982312	4.05E-17	1.52E-11
Chr15_4789834	0	1	1	81	156	95	7.686993682	-0.315663149	2.50E-15	7.03E-10
Chr15_4789835	0	1	1	81	156	95	7.686993682	-0.315663149	2.50E-15	7.03E-10
Chr15_4789823	3	3	1	81	159	95	6.167828296	-0.293336691	4.99E-14	1.25E-08
Chr09_3935540	0	0	0	65	108	41	9.495166282	-1.001553659	1.26E-13	2.57E-08
Chr09_3935541	0	0	0	65	108	41	9.495166282	-1.001553659	1.26E-13	2.57E-08
Chr09_3955322	0	0	0	68	63	58	9.38264865	-1.110093447	1.63E-13	2.81E-08
Chr09_3955326	0	0	0	68	63	58	9.38264865	-1.110093447	1.63E-13	2.81E-08
Chr09_3853178	0	0	0	59	94	36	9.314866212	-1.17510567	1.19E-12	1.91E-07
Chr07_4669139	0	0	2	97	135	39	7.240093042	-0.695426153	1.44E-12	2.00E-07
Chr07_4669147	0	0	2	97	135	39	7.240093042	-0.695426153	1.44E-12	2.00E-07
Chr09_3943525	0	0	0	67	81	33	9.242299332	-1.244728805	1.51E-12	2.00E-07
Chr19_19956218	1	0	0	59	103	32	7.712465548	-1.1506619	2.01E-12	2.38E-07
Chr19_19956219	1	0	0	59	103	32	7.712465548	-1.1506619	2.01E-12	2.38E-07
Chr22_6382236	3	1	2	144	98	39	5.988261652	-0.651898403	5.46E-12	6.14E-07
Chr13_1290179	0	0	0	60	59	37	9.061434779	-1.417805218	6.70E-12	6.85E-07
Chr13_1290180	0	0	0	60	59	37	9.061434779	-1.417805218	6.70E-12	6.85E-07
Chr09_3953468	0	0	0	68	68	29	9.101186505	-1.379561841	8.24E-12	8.06E-07
Chr12_4813114	0	0	0	71	58	29	9.040424832	-1.437480869	1.54E-11	1.44E-06
Chr13_9146481	0	0	1	65	140	29	7.829437971	-0.910454578	1.77E-11	1.51E-06
Chr13_9146482	0	0	1	65	140	29	7.829437971	-0.910454578	1.77E-11	1.51E-06
Chr09_3953481	0	0	0	66	63	28	9.030599902	-1.446801598	1.81E-11	1.51E-06
Chr09_3953717	0	0	2	60	100	46	6.900035376	-1.019533312	2.10E-11	1.63E-06
Chr09_3953718	0	0	2	60	100	46	6.900035376	-1.019533312	2.10E-11	1.63E-06
Chr09_3953469	0	0	0	67	63	27	9.025949985	-1.45115417	2.23E-11	1.67E-06
Chr09_3953480	0	0	0	66	63	27	9.017797987	-1.458918087	2.41E-11	1.75E-06
Chr11_23344918	1	0	1	79	72	35	6.831769256	-1.196754671	2.88E-11	2.03E-06
Contig003_30592	0	0	0	68	67	24	9.030468619	-1.446573508	3.65E-11	2.49E-06
Chr06_349206	8	8	2	125	248	56	5.131263608	-0.025244028	3.95E-11	2.54E-06
Chr06_349207	8	8	2	125	248	56	5.131263608	-0.025244028	3.95E-11	2.54E-06
Chr10_27621709	1	0	0	66	87	18	7.490970393	-1.367617837	1.20E-10	7.12E-06
Chr10_27621713	1	0	0	66	87	18	7.490970393	-1.367617837	1.20E-10	7.12E-06
Chr09_28409824	0	0	2	78	43	126	7.302768224	-0.605453512	1.17E-10	7.12E-06
Chr09_3957191	7	8	11	198	131	133	4.587594994	0.191107803	1.31E-10	7.58E-06
Chr09_28409828	0	0	2	76	43	126	7.293028812	-0.614119613	1.37E-10	7.72E-06
Chr09_3956513	1	0	1	86	73	26	6.787184714	-1.236597078	1.85E-10	9.68E-06
Chr09_3956517	1	0	1	86	73	26	6.787184714	-1.236597078	1.85E-10	9.68E-06
Chr09_3956524	1	0	1	86	73	26	6.787184714	-1.236597078	1.85E-10	9.68E-06
Chr09_3937653	1	0	0	52	66	20	7.209448444	-1.6341522	4.48E-10	2.19E-05
Chr09_3937654	1	0	0	52	66	20	7.209448444	-1.6341522	4.48E-10	2.19E-05
Chr09_3937655	1	0	0	52	66	20	7.209448444	-1.6341522	4.48E-10	2.19E-05
Chr21_7785811	175	94	39	2	1	0	-5.837710422	-1.149804524	4.74E-10	2.27E-05
Chr06_30610552	4	2	2	83	52	51	5.110513624	-1.119646016	5.22E-10	2.35E-05
Chr06_30610557	4	2	2	83	52	51	5.110513624	-1.119646016	5.22E-10	2.35E-05
Chr06_30610558	4	2	2	83	52	51	5.110513624	-1.119646016	5.22E-10	2.35E-05
Chr19_10435690	180	83	55	1	3	1	-5.205101127	-1.052612246	6.73E-10	2.91E-05
Chr19_10435691	180	83	55	1	3	1	-5.205101127	-1.052612246	6.73E-10	2.91E-05
Contig018_100011	194	137	121	3	9	2	-4.461418137	-0.385198728	9.26E-10	3.93E-05
Contig005_269865	181	146	60	3	6	2	-4.453274627	-0.710913185	1.63E-09	6.31E-05
Contig005_269866	181	146	60	3	6	2	-4.453274627	-0.710913185	1.63E-09	6.31E-05
Chr09_3953854	0	0	2	44	111	33	6.71738505	-1.168560508	1.56E-09	6.31E-05
Chr09_3953855	0	0	2	44	111	33	6.71738505	-1.168560508	1.56E-09	6.31E-05
Chr09_3954655	0	0	0	28	49	42	8.753900224	-1.711155633	1.60E-09	6.31E-05
Chr01_20060052	455	307	31	1	5	1	-5.943504384	0.080792212	1.74E-09	6.53E-05
Chr01_20060053	455	307	31	1	5	1	-5.943504384	0.080792212	1.74E-09	6.53E-05
Chr10_23635255	0	0	5	83	160	57	6.083715142	-0.502515976	1.88E-09	6.94E-05
Contig091_13632	132	133	67	3	3	3	-4.56004719	-0.846951199	1.94E-09	7.03E-05
Chr09_3955187	0	0	0	33	42	31	8.544749335	-1.906377704	3.01E-09	0.000104038
Chr09_3955194	0	0	0	33	42	31	8.544749335	-1.906377704	3.01E-09	0.000104038
Chr09_3955195	0	0	0	33	42	31	8.544749335	-1.906377704	3.01E-09	0.000104038
Chr09_28409814	0	0	2	50	38	106	6.965236222	-0.918328588	3.08E-09	0.000104969
Contig005_254901	81	92	62	1	2	0	-5.691264012	-1.280693892	4.61E-09	0.000152442
Contig005_254902	81	92	62	1	2	0	-5.691264012	-1.280693892	4.61E-09	0.000152442
Chr09_3855644	0	0	0	50	26	31	8.543416823	-1.90746198	4.86E-09	0.000158389
Chr02_7725964	0	3	0	31	132	40	6.434478164	-1.043711131	5.16E-09	0.000163536
Chr02_7725968	0	3	0	31	132	40	6.434478164	-1.043711131	5.16E-09	0.000163536
Chr02_20396765	0	0	0	36	74	17	8.709093478	-1.749592373	5.88E-09	0.000183716
Chr16_23802057	0	0	0	21	81	29	8.819877438	-1.647082889	6.62E-09	0.000201207
Chr17_2626433	281	71	35	3	2	1	-5.068538406	-0.959984544	6.55E-09	0.000201207
Chr03_11998645	181	214	101	2	9	0	-4.970580851	-0.284859433	8.11E-09	0.000243242
Contig018_100019	193	137	120	3	9	0	-4.722434434	-0.403443702	8.69E-09	0.000257144
Chr17_1952491	0	0	0	55	53	13	8.606820375	-1.844571757	9.62E-09	0.000281173
Chr12_24906531	1	0	0	30	30	39	6.893471521	-1.938445691	1.02E-08	0.000295521
Chr24_16800739	0	0	0	9	177	52	9.688922227	-0.814240922	1.09E-08	0.000310052
Chr11_28416251	0	0	3	71	64	35	6.032383896	-1.294367282	1.16E-08	0.000326638
Chr13_1292043	0	0	0	20	75	28	8.732851984	-1.729292935	1.18E-08	0.000326638
Contig541_1379	4	2	1	49	54	39	4.959062187	-1.481695501	1.28E-08	0.000346105
Contig541_1380	4	2	1	49	54	39	4.959062187	-1.481695501	1.28E-08	0.000346105
Chr09_3957144	0	0	0	32	30	31	8.377504245	-2.062706366	1.32E-08	0.000346105
Chr09_3957145	0	0	0	32	30	31	8.377504245	-2.062706366	1.32E-08	0.000346105
Chr09_3957150	0	0	0	32	30	31	8.377504245	-2.062706366	1.32E-08	0.000346105
Chr23_16955222	1	1	1	29	60	37	5.830145313	-1.64177608	1.55E-08	0.000388726
Chr03_19944144	4	2	0	39	105	26	5.427611476	-1.310305488	1.61E-08	0.000388726
Chr03_19944145	4	2	0	39	105	26	5.427611476	-1.310305488	1.61E-08	0.000388726
Chr09_3894585	3	1	0	56	90	16	5.846870332	-1.427554863	1.52E-08	0.000388726
Chr09_3894586	3	1	0	56	90	16	5.846870332	-1.427554863	1.52E-08	0.000388726
Chr09_28409838	0	0	2	58	25	109	6.942937533	-0.924785548	1.61E-08	0.000388726
Chr09_28409839	0	0	2	58	25	109	6.942937533	-0.924785548	1.61E-08	0.000388726
Chr17_2626432	269	59	29	1	2	1	-5.44711861	-1.106287692	1.74E-08	0.000416117
Chr17_1892449	186	63	25	0	1	1	-6.009850962	-1.410162725	1.86E-08	0.000431571
Chr19_12704220	1	1	0	48	51	18	6.187611137	-1.844988831	1.84E-08	0.000431571
Chr19_12704223	1	1	0	48	51	18	6.187611137	-1.844988831	1.84E-08	0.000431571
Chr09_3957616	0	5	5	212	41	139	5.621176279	-0.040708986	1.90E-08	0.00043516
Chr10_18517260	0	0	0	49	20	31	8.456325127	-1.989126454	1.99E-08	0.000447928
Chr10_18517261	0	0	0	49	20	31	8.456325127	-1.989126454	1.99E-08	0.000447928
Chr06_30606544	0	0	1	77	20	38	7.094801989	-1.594539524	2.11E-08	0.000470243
Chr02_11658178	99	108	47	2	3	1	-4.765577755	-1.232094544	2.25E-08	0.000486269
Chr02_11658179	99	108	47	2	3	1	-4.765577755	-1.232094544	2.25E-08	0.000486269
Chr09_3931294	0	0	0	44	28	20	8.281391684	-2.149104291	2.21E-08	0.000486269
Chr02_295003	0	0	0	44	39	15	8.33475579	-2.098580577	2.27E-08	0.000486694
Chr22_6382237	5	8	7	149	98	41	4.208956152	-0.560064327	2.29E-08	0.00048675
Chr17_1892466	183	64	27	2	0	1	-5.532469986	-1.389889695	3.48E-08	0.00071006
Chr02_38306803	133	102	47	1	5	1	-4.636962833	-1.147164628	3.50E-08	0.00071006
Chr02_38306804	133	102	47	1	5	1	-4.636962833	-1.147164628	3.50E-08	0.00071006
Chr09_3854422	0	0	0	85	14	29	8.744777026	-1.716977492	3.46E-08	0.00071006
Chr09_3854423	0	0	0	85	14	29	8.744777026	-1.716977492	3.46E-08	0.00071006
Chr22_6382248	6	8	8	149	98	41	4.073218025	-0.552709634	4.75E-08	0.000954705
Chr03_15326937	0	0	0	34	24	24	8.16639373	-2.256224783	4.91E-08	0.000960736
Chr03_15326938	0	0	0	34	24	24	8.16639373	-2.256224783	4.91E-08	0.000960736
Chr03_15326950	0	0	0	34	24	24	8.16639373	-2.256224783	4.91E-08	0.000960736
Chr09_3957128	0	0	0	27	27	27	8.17923169	-2.245501749	5.36E-08	0.001039422
Chr26_13837008	291	89	16	2	1	0	-6.004616535	-1.001322174	6.21E-08	0.001183731
Chr26_13837009	291	89	16	2	1	0	-6.004616535	-1.001322174	6.21E-08	0.001183731
Chr02_2439159	106	49	29	0	1	0	-6.44076104	-1.828055881	6.35E-08	0.001201005
Chr11_23415486	127	50	12	0	0	0	-8.463048045	-1.937902564	6.50E-08	0.001217828
Chr09_3972280	5	4	3	52	83	31	4.307258695	-1.287555236	7.36E-08	0.001367471
Chr19_22056084	83	45	15	0	0	0	-8.16765164	-2.206806665	8.29E-08	0.001469042
Chr19_22056085	83	45	15	0	0	0	-8.16765164	-2.206806665	8.29E-08	0.001469042
Chr19_22056088	83	45	15	0	0	0	-8.16765164	-2.206806665	8.29E-08	0.001469042
Chr02_296550	0	0	0	15	110	19	8.903734274	-1.565415112	8.03E-08	0.001469042
Chr02_296551	0	0	0	15	110	19	8.903734274	-1.565415112	8.03E-08	0.001469042
Chr09_3894605	0	1	1	26	107	22	6.458914792	-1.448146984	8.36E-08	0.001469042
Chr09_3894606	0	1	1	26	107	22	6.458914792	-1.448146984	8.36E-08	0.001469042
Contig005_252717	82	126	52	0	4	0	-5.426508952	-1.16567692	9.70E-08	0.001678961
Contig005_252718	82	126	52	0	4	0	-5.426508952	-1.16567692	9.70E-08	0.001678961
Chr24_923655	63	45	17	0	0	0	-8.051773736	-2.311346385	1.05E-07	0.001804499
Chr18_7895984	18	11	3	96	68	65	3.573320334	-0.751743772	1.06E-07	0.001812297
Chr14_8050668	0	0	1	35	29	27	6.557583857	-2.098563388	1.25E-07	0.002100857
Chr14_8050669	0	0	1	35	29	27	6.557583857	-2.098563388	1.25E-07	0.002100857
Chr25_15562173	68	79	38	0	2	0	-5.799553212	-1.658106706	1.31E-07	0.002172995
Chr25_15562174	68	79	38	0	2	0	-5.799553212	-1.658106706	1.31E-07	0.002172995
Chr04_33853450	48	29	36	0	0	0	-8.093347581	-2.27951695	1.37E-07	0.002227184
Chr04_33853451	48	29	36	0	0	0	-8.093347581	-2.27951695	1.37E-07	0.002227184
Chr06_30608888	0	0	1	46	20	32	6.668274123	-1.991449167	1.66E-07	0.002670543
Chr06_30608889	0	0	1	46	20	32	6.668274123	-1.991449167	1.66E-07	0.002670543
Chr06_30585790	131	117	5	0	0	0	-8.950105999	-1.488808554	1.76E-07	0.002806931
Chr23_16797102	5	2	0	33	45	47	4.935443906	-1.596691137	1.83E-07	0.002894863
Chr03_33003907	117	68	77	0	5	0	-5.134418063	-1.155265499	1.89E-07	0.002939513
Chr07_12411568	74	108	23	0	1	1	-5.823033209	-1.580023558	1.89E-07	0.002939513
Chr07_12411569	74	108	23	0	1	1	-5.823033209	-1.580023558	1.89E-07	0.002939513
Chr09_3957237	0	0	1	42	50	13	6.647937064	-2.005302004	2.02E-07	0.003111179
Chr19_1175881	1	0	0	17	23	49	6.851239684	-1.995322837	2.08E-07	0.003124588
Chr19_1175882	1	0	0	17	23	49	6.851239684	-1.995322837	2.08E-07	0.003124588
Chr07_7149913	0	0	0	51	26	11	8.150157405	-2.266085217	2.08E-07	0.003124588
Chr07_7149914	0	0	0	51	26	11	8.150157405	-2.266085217	2.08E-07	0.003124588
Chr24_923640	56	40	17	0	0	0	-7.923978942	-2.424192926	2.11E-07	0.003127945
Chr09_3897727	0	0	1	37	50	14	6.605723658	-2.045269091	2.14E-07	0.003127945
Chr09_3897728	0	0	1	37	50	14	6.605723658	-2.045269091	2.14E-07	0.003127945
Chr09_3897729	0	0	1	37	50	14	6.605723658	-2.045269091	2.14E-07	0.003127945
Chr04_20259443	1	0	0	34	25	14	6.323886373	-2.455578206	2.20E-07	0.003170428
Chr04_20259444	1	0	0	34	25	14	6.323886373	-2.455578206	2.20E-07	0.003170428
Chr04_12232224	409	144	8	1	2	0	-6.476951003	-0.549259375	2.25E-07	0.003207326
Chr04_12232227	409	144	8	1	2	0	-6.476951003	-0.549259375	2.25E-07	0.003207326
Chr09_3957238	0	0	1	40	50	13	6.622658428	-2.028255641	2.34E-07	0.003287233
Chr09_3957239	0	0	1	40	50	13	6.622658428	-2.028255641	2.34E-07	0.003287233
Chr09_3953834	2	1	0	46	82	11	5.951675795	-1.647650907	2.56E-07	0.003560389
Chr09_3953835	2	1	0	46	82	11	5.951675795	-1.647650907	2.56E-07	0.003560389
Contig005_254728	122	66	7	0	0	0	-8.514502735	-1.889377907	2.68E-07	0.003612256
Contig005_254729	122	66	7	0	0	0	-8.514502735	-1.889377907	2.68E-07	0.003612256
Contig005_254734	122	66	7	0	0	0	-8.514502735	-1.889377907	2.68E-07	0.003612256
Contig005_254735	122	66	7	0	0	0	-8.514502735	-1.889377907	2.68E-07	0.003612256
Chr09_3971562	5	7	6	56	94	47	3.918129406	-0.993181436	2.68E-07	0.003612256
Chr12_26136034	1	0	0	37	22	14	6.321326503	-2.458693503	2.72E-07	0.003626465
Chr12_26136043	1	0	0	37	22	14	6.321326503	-2.458693503	2.72E-07	0.003626465
Chr11_23404085	80	44	28	0	1	0	-6.220823076	-2.027358139	2.80E-07	0.003642893
Chr09_1675087	1	0	0	19	45	15	6.459656954	-2.337665804	2.80E-07	0.003642893
Chr09_1675088	1	0	0	19	45	15	6.459656954	-2.337665804	2.80E-07	0.003642893
Chr09_1675099	1	0	0	19	45	15	6.459656954	-2.337665804	2.80E-07	0.003642893
Chr09_3957046	9	0	1	50	44	53	4.735788754	-1.381651487	2.98E-07	0.003835153
Chr09_3957047	9	0	1	50	44	53	4.735788754	-1.381651487	2.98E-07	0.003835153
Chr12_26114587	0	0	0	16	59	16	8.266246867	-2.162183572	3.09E-07	0.003922987
Chr12_26114588	0	0	0	16	59	16	8.266246867	-2.162183572	3.09E-07	0.003922987
Chr03_5511919	0	0	0	30	16	25	7.993097751	-2.415704544	3.40E-07	0.004275796
Chr03_5511920	0	0	0	30	16	25	7.993097751	-2.415704544	3.40E-07	0.004275796
Chr09_1269164	41	38	22	0	0	0	-7.869084143	-2.474642102	3.54E-07	0.00442958
Chr11_1607409	0	0	1	19	58	23	6.657000868	-1.994463809	3.73E-07	0.004551811
Chr11_1607410	0	0	1	19	58	23	6.657000868	-1.994463809	3.73E-07	0.004551811
Chr17_18918379	0	2	0	60	23	18	5.887839943	-2.036500961	3.73E-07	0.004551811
Chr17_20960440	0	0	0	30	21	17	7.869828598	-2.523725316	3.80E-07	0.004551811
Chr17_20960441	0	0	0	30	21	17	7.869828598	-2.523725316	3.80E-07	0.004551811
Contig005_257157	172	83	4	0	0	0	-8.870161077	-1.560368859	3.75E-07	0.004551811
Contig005_257158	172	83	4	0	0	0	-8.870161077	-1.560368859	3.75E-07	0.004551811
Chr09_3956541	0	0	2	44	58	16	5.987183581	-1.829358978	3.82E-07	0.004551811
Chr09_3956542	0	0	2	44	58	16	5.987183581	-1.829358978	3.82E-07	0.004551811
Chr20_20985487	49	31	21	0	0	0	-7.81377667	-2.521811188	4.02E-07	0.004736629
Chr20_20985488	49	31	21	0	0	0	-7.81377667	-2.521811188	4.02E-07	0.004736629
Chr22_11426829	61	51	52	0	2	0	-5.706530242	-1.745423352	4.29E-07	0.004975084
Chr22_11426835	61	51	52	0	2	0	-5.706530242	-1.745423352	4.29E-07	0.004975084
Chr22_11426836	61	51	52	0	2	0	-5.706530242	-1.745423352	4.29E-07	0.004975084
Chr04_1976312	290	74	9	0	2	0	-6.363744082	-1.134237625	4.35E-07	0.004993145
Chr04_1976313	290	74	9	0	2	0	-6.363744082	-1.134237625	4.35E-07	0.004993145
Chr15_7902389	421	254	11	5	4	1	-5.228815398	-0.159720026	4.47E-07	0.005075013
Chr15_7902390	421	254	11	5	4	1	-5.228815398	-0.159720026	4.47E-07	0.005075013
Chr02_40972431	0	0	0	55	6	52	8.723704777	-1.743978276	4.84E-07	0.005467003
Contig005_254077	64	91	57	1	4	0	-4.901317258	-1.376795822	4.88E-07	0.005485438
Chr09_3896908	0	0	1	27	44	16	6.424862218	-2.210991282	4.97E-07	0.005507284
Chr09_3896911	0	0	1	27	44	16	6.424862218	-2.210991282	4.97E-07	0.005507284
Chr09_3896915	0	0	1	27	44	16	6.424862218	-2.210991282	4.97E-07	0.005507284
Chr03_33857841	121	48	12	1	0	0	-6.287025112	-1.978408422	5.23E-07	0.005740563
Chr03_33857842	121	48	12	1	0	0	-6.287025112	-1.978408422	5.23E-07	0.005740563
Chr09_1269160	40	40	19	0	0	0	-7.822372662	-2.514700729	5.28E-07	0.005769348
Chr02_40972420	0	0	0	54	6	50	8.681196279	-1.783908962	5.50E-07	0.005979469
Chr11_23404098	80	44	28	1	1	0	-5.411909225	-2.01607512	6.33E-07	0.006841681
Chr11_23393720	54	105	116	3	5	0	-4.821575882	-0.863719021	7.58E-07	0.008156146
Chr26_15157252	88	90	9	0	1	0	-6.443276011	-1.825530368	8.11E-07	0.008645082
Chr26_15157253	88	90	9	0	1	0	-6.443276011	-1.825530368	8.11E-07	0.008645082
Contig482_1057	0	0	1	21	27	31	6.408297403	-2.227024818	8.36E-07	0.008865206
Chr02_1040708	0	0	0	8	86	20	8.598807274	-1.853664916	8.45E-07	0.008923874
Chr03_30640617	132	35	13	0	1	0	-6.221631993	-2.02246347	8.98E-07	0.009392272
Chr03_30640618	132	35	13	0	1	0	-6.221631993	-2.02246347	8.98E-07	0.009392272
Chr12_24719795	0	0	0	33	14	19	7.844282981	-2.547631195	9.49E-07	0.009839899
Chr12_24719810	0	0	0	33	14	19	7.844282981	-2.547631195	9.49E-07	0.009839899
Chr08_27938458	80	38	25	2	0	0	-5.308940891	-2.119771681	9.95E-07	0.010249741
Chr09_3957048	9	0	1	50	36	50	4.630612472	-1.483461671	9.98E-07	0.010249741
Contig482_2997	0	0	0	20	13	42	8.203210276	-2.232092972	1.03E-06	0.010510975
Contig482_2998	0	0	0	20	13	42	8.203210276	-2.232092972	1.03E-06	0.010510975
Chr09_3894562	0	1	0	23	49	14	6.457897196	-2.239259423	1.06E-06	0.010665859
Chr09_3894563	0	1	0	23	49	14	6.457897196	-2.239259423	1.06E-06	0.010665859
Chr10_13152793	45	47	12	0	0	0	-7.816869155	-2.516690349	1.11E-06	0.011077766
Chr10_13152794	45	47	12	0	0	0	-7.816869155	-2.516690349	1.11E-06	0.011077766
Chr08_27938444	79	38	24	2	0	0	-5.284589048	-2.141269848	1.12E-06	0.011142754
Chr23_16797095	5	5	0	35	45	47	4.407238513	-1.558137477	1.16E-06	0.011426571
Contig482_2738	0	0	0	13	39	17	7.910315708	-2.488098996	1.17E-06	0.011426571
Chr02_8174660	3	0	1	47	18	42	5.381147617	-1.821526107	1.17E-06	0.011426571
Chr05_3690222	71	43	35	0	2	0	-5.444941994	-1.978766185	1.15E-06	0.011426571
Chr10_13167923	48	24	20	0	0	0	-7.664319651	-2.650613917	1.21E-06	0.011592289
Chr10_13167924	48	24	20	0	0	0	-7.664319651	-2.650613917	1.21E-06	0.011592289
Chr13_1293778	0	0	0	32	24	10	7.76384338	-2.61478637	1.23E-06	0.011592289
Chr15_2592069	133	81	18	1	3	0	-5.00599654	-1.558253635	1.21E-06	0.011592289
Chr23_16955603	1	0	2	22	38	52	5.694864341	-1.703695535	1.24E-06	0.011592289
Contig005_269809	193	182	52	1	12	1	-4.271527798	-0.584300291	1.25E-06	0.011592289
Contig005_269811	193	182	52	1	12	1	-4.271527798	-0.584300291	1.25E-06	0.011592289
Contig005_269812	193	182	52	1	12	1	-4.271527798	-0.584300291	1.25E-06	0.011592289
Contig482_2977	0	0	0	19	13	42	8.188753596	-2.245772075	1.20E-06	0.011592289
Contig482_2978	0	0	0	19	13	42	8.188753596	-2.245772075	1.20E-06	0.011592289
Chr06_25791029	1	0	0	20	28	13	6.095381299	-2.662735823	1.25E-06	0.011592289
Chr09_3954209	0	0	0	23	14	27	7.888567256	-2.512755029	1.25E-06	0.011592289
Chr09_25907722	0	0	1	39	8	83	7.231009296	-1.43622596	1.22E-06	0.011592289
Chr10_18809996	111	51	26	2	2	0	-4.751632373	-1.793450038	1.26E-06	0.011632207
Chr12_25377229	387	175	31	0	8	0	-5.338777706	-0.360105203	1.35E-06	0.012224558
Chr12_25377230	387	175	31	0	8	0	-5.338777706	-0.360105203	1.35E-06	0.012224558
Contig242_18735	18	56	70	1	0	0	-6.603231488	-1.7109888	1.34E-06	0.012224558
Contig242_18736	18	56	70	1	0	0	-6.603231488	-1.7109888	1.34E-06	0.012224558
Chr02_9522680	41	44	13	0	0	0	-7.754165825	-2.57173156	1.44E-06	0.013045042
Chr13_1315153	0	0	0	17	29	15	7.725188188	-2.652869158	1.48E-06	0.013297663
Contig005_257153	181	89	4	0	1	0	-6.822015164	-1.475681274	1.48E-06	0.013297663
Chr09_12317853	1	2	2	34	76	19	5.027960493	-1.675625847	1.50E-06	0.013366473
Chr09_12317863	1	2	2	34	76	19	5.027960493	-1.675625847	1.50E-06	0.013366473
Chr22_4431120	5	13	8	220	46	65	4.023867622	-0.334264323	1.53E-06	0.013533275
Chr17_6809617	191	132	11	2	3	0	-5.204172449	-1.108718045	1.57E-06	0.013795047
Chr17_6809618	191	132	11	2	3	0	-5.204172449	-1.108718045	1.57E-06	0.013795047
Chr17_2626449	582	332	109	4	21	0	-4.672978532	0.535950633	1.64E-06	0.014279778
Chr17_2626450	582	332	109	4	21	0	-4.672978532	0.535950633	1.64E-06	0.014279778
Chr17_2626451	582	332	108	4	21	0	-4.670416889	0.533483449	1.70E-06	0.014779532
Chr14_23881410	0	0	2	25	42	23	5.678655789	-2.110923354	1.72E-06	0.014918659
Contig234_1691	0	0	0	16	43	11	7.873671571	-2.517562453	1.74E-06	0.014990584
Chr23_11820070	50	60	40	2	1	1	-4.641316722	-1.849129448	1.75E-06	0.015033887
Chr09_716670	0	1	0	25	29	16	6.196738036	-2.477312301	1.78E-06	0.01524991
Chr12_22330340	0	0	0	31	20	11	7.688791275	-2.681962202	1.85E-06	0.015681372
Contig242_17831	115	55	37	0	4	1	-4.591445175	-1.604354387	1.85E-06	0.015681372
Contig242_17832	115	55	37	0	4	1	-4.591445175	-1.604354387	1.85E-06	0.015681372
Chr22_11426761	77	66	76	0	5	0	-4.973666779	-1.308262953	1.91E-06	0.015906504
Chr22_11426767	77	66	76	0	5	0	-4.973666779	-1.308262953	1.91E-06	0.015906504
Chr22_11426768	77	66	76	0	5	0	-4.973666779	-1.308262953	1.91E-06	0.015906504
Chr22_11426772	77	66	76	0	5	0	-4.973666779	-1.308262953	1.91E-06	0.015906504
Chr22_4431136	1	4	1	89	17	37	5.000962091	-1.502195571	1.95E-06	0.016190554
Chr19_4082727	0	0	1	21	27	21	6.161322344	-2.448201674	1.97E-06	0.016321671
Chr15_4789891	3	1	1	26	37	20	4.613353322	-2.210279998	1.99E-06	0.016331269
Chr15_4789892	3	1	1	26	37	20	4.613353322	-2.210279998	1.99E-06	0.016331269
Chr05_4555977	59	49	31	0	2	0	-5.367887193	-2.047806687	2.12E-06	0.017278019
Chr05_4555978	59	49	31	0	2	0	-5.367887193	-2.047806687	2.12E-06	0.017278019
Chr15_4789897	2	1	1	26	37	20	4.867575615	-2.217157305	2.13E-06	0.017300108
Chr24_16800627	0	0	0	10	31	24	7.898602012	-2.503185916	2.16E-06	0.017459789
Chr06_30589823	212	237	28	1	10	2	-4.454708194	-0.484746352	2.24E-06	0.018002455
Chr06_30589824	212	237	28	1	10	2	-4.454708194	-0.484746352	2.24E-06	0.018002455
Chr22_17494361	169	119	20	3	3	4	-4.061763891	-1.129183345	2.41E-06	0.019213263
Chr22_17494362	169	119	20	3	3	4	-4.061763891	-1.129183345	2.41E-06	0.019213263
Chr13_1324045	2	0	2	33	54	15	5.052958139	-1.998013089	2.50E-06	0.01966272
Chr13_1324051	2	0	2	33	54	15	5.052958139	-1.998013089	2.50E-06	0.01966272
Chr13_1324053	2	0	2	33	54	15	5.052958139	-1.998013089	2.50E-06	0.01966272
Chr23_16797082	5	5	0	32	42	46	4.335689375	-1.624875539	2.51E-06	0.01966272
Contig482_1068	0	0	1	17	25	30	6.284521653	-2.334229157	2.52E-06	0.01966272
Contig482_1069	0	0	1	17	25	30	6.284521653	-2.334229157	2.52E-06	0.01966272
Chr05_16398134	0	0	0	18	18	20	7.6623139	-2.712070467	2.54E-06	0.019787113
Chr06_15363304	25	72	13	0	0	0	-8.024474785	-2.337421132	2.56E-06	0.01987617
Chr19_12704204	4	3	4	53	50	24	3.975335728	-1.641069661	2.62E-06	0.020242419
Chr12_18053546	0	1	0	36	24	12	6.185852653	-2.483539345	2.74E-06	0.020859051
Chr12_18053549	0	1	0	36	24	12	6.185852653	-2.483539345	2.74E-06	0.020859051
Chr04_4363106	53	32	18	1	0	0	-5.676628731	-2.518312933	2.74E-06	0.020859051
Chr09_5407475	0	0	0	31	11	19	7.744262666	-2.637686271	2.72E-06	0.020859051
Chr06_26024803	221	128	19	5	3	4	-4.035777725	-0.932659501	2.77E-06	0.021086431
Chr15_469946	0	0	0	22	21	13	7.584713358	-2.775604986	2.86E-06	0.021641818
Chr05_34243081	0	0	0	37	7	27	8.002679018	-2.408977526	2.88E-06	0.021759485
Contig482_2758	0	0	0	11	35	17	7.794537996	-2.592648904	2.95E-06	0.022161919
Chr12_25926153	184	115	21	7	4	2	-3.823172213	-1.084720688	3.03E-06	0.022744554
Chr09_2534884	3	1	3	3	299	159	6.566656167	0.212802971	3.09E-06	0.023059677
Chr25_6055070	259	174	45	15	11	8	-3.049639706	-0.419857427	3.19E-06	0.023348482
Chr25_6055071	259	174	45	15	11	8	-3.049639706	-0.419857427	3.19E-06	0.023348482
Chr01_42282328	409	166	43	13	7	11	-3.38474724	-0.19713243	3.19E-06	0.023348482
Chr01_42282329	409	166	43	13	7	11	-3.38474724	-0.19713243	3.19E-06	0.023348482
Chr05_26202452	1	2	6	48	74	39	4.443169346	-1.294590793	3.18E-06	0.023348482
Chr05_26202453	1	2	6	48	74	39	4.443169346	-1.294590793	3.18E-06	0.023348482
Chr09_3896274	1	0	0	25	15	15	5.973883481	-2.772932746	3.26E-06	0.023779607
Chr14_3714839	73	73	4	0	0	0	-8.229219614	-2.147126062	3.35E-06	0.024052269
Chr23_16370952	13	26	4	94	82	117	3.456064004	-0.315869965	3.32E-06	0.024052269
Chr23_16370953	13	26	4	94	82	117	3.456064004	-0.315869965	3.32E-06	0.024052269
Contig008_135329	43	103	68	5	0	1	-4.753244361	-1.274085419	3.34E-06	0.024052269
Chr09_21232504	105	110	24	3	0	3	-4.505364056	-1.394341071	3.36E-06	0.024052269
Chr09_21232505	105	110	24	3	0	3	-4.505364056	-1.394341071	3.36E-06	0.024052269
Chr19_12704213	4	2	4	53	50	24	4.112861342	-1.648552729	3.52E-06	0.024997832
Chr05_2771164	0	0	0	24	13	19	7.643655907	-2.727742397	3.51E-06	0.024997832
Chr09_3934420	0	1	1	30	20	23	5.466737062	-2.365655372	3.52E-06	0.024997832
Chr01_31809503	56	46	7	0	0	0	-7.788426279	-2.537223944	3.59E-06	0.025281161
Chr01_31809504	56	46	7	0	0	0	-7.788426279	-2.537223944	3.59E-06	0.025281161
Contig018_67916	641	376	377	33	73	33	-2.754674072	1.328875701	3.72E-06	0.026101423
Contig018_67924	641	376	379	33	73	33	-2.757978613	1.331731366	3.71E-06	0.026101423
Chr12_4701032	54	32	16	1	0	0	-5.639555883	-2.549754229	3.86E-06	0.026437986
Chr12_4701033	54	32	16	1	0	0	-5.639555883	-2.549754229	3.86E-06	0.026437986
Chr12_24514438	77	47	9	1	0	0	-5.913337481	-2.311247243	3.84E-06	0.026437986
Chr01_17499618	132	126	29	8	4	1	-3.807974949	-1.129859817	3.85E-06	0.026437986
Chr01_17499619	132	126	29	8	4	1	-3.807974949	-1.129859817	3.85E-06	0.026437986
Contig482_856	0	0	0	23	10	27	7.810055704	-2.584936431	3.84E-06	0.026437986
Contig482_857	0	0	0	23	10	27	7.810055704	-2.584936431	3.84E-06	0.026437986
Chr12_11064979	58	127	39	5	1	2	-4.253095807	-1.316726217	3.88E-06	0.026513753
Contig482_1829	0	0	0	15	14	30	7.828170765	-2.57125335	3.92E-06	0.026607731
Contig482_1830	0	0	0	15	14	30	7.828170765	-2.57125335	3.92E-06	0.026607731
Chr05_3212808	0	3	0	26	25	30	5.196229165	-2.192086405	3.98E-06	0.026933613
Chr01_5476420	162	91	6	0	1	1	-5.886732727	-1.506096205	4.04E-06	0.027056466
Chr01_5476421	162	91	6	0	1	1	-5.886732727	-1.506096205	4.04E-06	0.027056466
Chr01_5476422	162	91	6	0	1	1	-5.886732727	-1.506096205	4.04E-06	0.027056466
Chr09_3937194	0	0	1	48	24	9	6.236272701	-2.363980772	4.01E-06	0.027056466
Chr14_3714845	67	71	4	0	0	0	-8.162396501	-2.206997895	4.09E-06	0.027305393
Chr16_22035720	8	10	4	55	56	40	3.35629696	-1.315181246	4.16E-06	0.027595197
Chr23_11820054	50	60	40	3	1	1	-4.35409077	-1.839080529	4.15E-06	0.027595197
Chr07_1476877	0	1	0	10	53	22	6.5068717	-2.192750642	4.29E-06	0.028222959
Chr07_12992545	635	299	81	11	18	24	-3.293098322	0.546113226	4.29E-06	0.028222959
Chr07_12992546	635	299	81	11	18	24	-3.293098322	0.546113226	4.29E-06	0.028222959
Chr06_30577673	9	46	54	0	0	0	-8.342070197	-2.067733389	4.35E-06	0.028518038
Contig482_1532	0	0	0	15	15	26	7.727019835	-2.659555562	4.38E-06	0.028537261
Contig482_1533	0	0	0	15	15	26	7.727019835	-2.659555562	4.38E-06	0.028537261
Chr12_23050094	340	205	20	7	9	6	-3.786651548	-0.341683717	4.42E-06	0.028611576
Chr16_24611081	0	0	1	16	61	12	6.414313497	-2.197521015	4.44E-06	0.028611576
Chr16_24611082	0	0	1	16	61	12	6.414313497	-2.197521015	4.44E-06	0.028611576
Chr09_3954193	0	0	0	15	13	31	7.837672926	-2.563602693	4.41E-06	0.028611576
Chr25_3388501	67	35	7	0	0	0	-7.71869733	-2.595422697	4.53E-06	0.02897549
Chr25_3388502	67	35	7	0	0	0	-7.71869733	-2.595422697	4.53E-06	0.02897549
Chr02_8174644	0	0	0	30	7	28	7.909312292	-2.495519067	4.51E-06	0.02897549
Chr09_1675100	1	0	1	21	45	15	5.637218462	-2.29158726	4.56E-06	0.029058123
Chr04_4346828	41	24	16	0	0	0	-7.476060638	-2.809817266	4.64E-06	0.029509245
Chr05_33595507	46	31	11	0	0	0	-7.527618142	-2.763221284	4.80E-06	0.030420106
Chr03_19409329	5	0	2	37	25	43	4.621143599	-1.808258099	4.83E-06	0.030462704
Chr03_19409330	5	0	2	37	25	43	4.621143599	-1.808258099	4.83E-06	0.030462704
Contig482_2081	1	0	1	13	36	34	5.809889801	-2.139212121	5.04E-06	0.03154873
Contig482_2082	1	0	1	13	36	34	5.809889801	-2.139212121	5.04E-06	0.03154873
Chr08_26795957	1	2	1	77	16	17	5.107246853	-1.927287421	5.11E-06	0.031820024
Chr08_26795966	1	2	1	77	16	17	5.107246853	-1.927287421	5.11E-06	0.031820024
Chr18_20288296	25	41	16	0	0	0	-7.612546642	-2.696930107	5.18E-06	0.032158388
Contig482_869	0	0	0	20	10	28	7.782512814	-2.611136279	5.21E-06	0.032281961
Chr23_5462624	463	123	10	2	4	4	-4.767604064	-0.46416603	5.33E-06	0.032776426
Chr23_5462625	463	123	10	2	4	4	-4.767604064	-0.46416603	5.33E-06	0.032776426
Chr04_12232259	135	96	18	5	0	0	-4.869383227	-1.444796839	5.31E-06	0.032776426
Chr12_14015371	3	0	0	41	14	17	5.172820388	-2.442057046	5.38E-06	0.032996076
Chr16_5412436	309	177	16	8	4	5	-3.971600937	-0.530410336	5.44E-06	0.033251605
Chr13_13697572	26	68	67	3	1	0	-5.007704794	-1.591425141	5.54E-06	0.033711
Chr13_13697573	26	68	67	3	1	0	-5.007704794	-1.591425141	5.54E-06	0.033711
Chr12_6310094	141	80	17	2	4	1	-4.238995418	-1.513185721	5.61E-06	0.033907281
Chr12_6310095	141	80	17	2	4	1	-4.238995418	-1.513185721	5.61E-06	0.033907281
Chr13_10974907	49	18	17	0	0	0	-7.483322056	-2.802837381	5.81E-06	0.035013348
Contig005_269830	223	209	66	1	16	1	-4.162303545	-0.353207744	5.98E-06	0.035684104
Contig005_269836	223	209	66	1	16	1	-4.162303545	-0.353207744	5.98E-06	0.035684104
Contig005_269837	223	209	66	1	16	1	-4.162303545	-0.353207744	5.98E-06	0.035684104
Chr02_7329701	85	63	20	3	1	0	-4.642717264	-1.901571574	6.01E-06	0.035684104
Chr02_7329702	85	63	20	3	1	0	-4.642717264	-1.901571574	6.01E-06	0.035684104
Chr03_7544253	181	224	20	4	5	6	-4.005197514	-0.618351419	5.95E-06	0.035684104
Chr04_27916889	3	4	5	54	33	46	3.942437924	-1.484223833	6.05E-06	0.035807073
Chr16_15253242	1	0	0	40	10	12	6.08908252	-2.675012762	6.09E-06	0.035931559
Chr01_13615948	107	81	4	1	0	0	-6.414942562	-1.867149964	6.15E-06	0.03609134
Chr01_13615950	107	81	4	1	0	0	-6.414942562	-1.867149964	6.15E-06	0.03609134
Chr07_12410818	33	47	17	1	0	0	-5.699822593	-2.502127176	6.20E-06	0.036235121
Chr07_12410819	33	47	17	1	0	0	-5.699822593	-2.502127176	6.20E-06	0.036235121
Chr01_33722366	0	0	0	3	65	28	8.42714143	-2.018263626	6.25E-06	0.036239413
Chr09_21157901	136	84	58	1	9	0	-4.195724149	-1.128624833	6.25E-06	0.036239413
Chr09_21157902	136	84	58	1	9	0	-4.195724149	-1.128624833	6.25E-06	0.036239413
Chr05_3690243	70	43	29	2	2	0	-4.466237513	-2.046672911	6.34E-06	0.036655787
Chr01_4352127	328	224	63	11	27	6	-3.091222778	-0.059722726	6.37E-06	0.036740132
Chr15_7485739	319	209	12	4	7	4	-4.260034091	-0.435399029	6.41E-06	0.036768822
Contig482_2108	0	0	1	9	36	32	6.375993821	-2.238723072	6.39E-06	0.036768822
Chr24_16840890	0	0	0	8	24	27	7.81044437	-2.58635648	6.72E-06	0.038244132
Chr24_16840891	0	0	0	8	24	27	7.81044437	-2.58635648	6.72E-06	0.038244132
Chr02_396423	0	0	0	4	86	16	8.481172847	-1.962227075	6.69E-06	0.038244132
Chr09_10200628	140	134	4	0	1	1	-6.064277592	-1.339243467	6.78E-06	0.038408428
Chr09_10200629	140	134	4	0	1	1	-6.064277592	-1.339243467	6.78E-06	0.038408428
Chr11_23405616	17	42	22	0	0	0	-7.701600321	-2.625056826	6.93E-06	0.039077296
Chr11_23405623	17	42	22	0	0	0	-7.701600321	-2.625056826	6.93E-06	0.039077296
Chr13_1298964	0	0	0	25	17	11	7.484504369	-2.861427541	7.13E-06	0.039981349
Chr13_1298965	0	0	0	25	17	11	7.484504369	-2.861427541	7.13E-06	0.039981349
Chr23_1527214	323	140	4	2	1	2	-5.46278828	-0.761772293	7.17E-06	0.040008043
Chr23_1527215	323	140	4	2	1	2	-5.46278828	-0.761772293	7.17E-06	0.040008043
Contig013_139520	797	10	87	2	5	0	-5.993328725	0.062393061	7.39E-06	0.041043468
Contig013_139521	797	10	87	2	5	0	-5.993328725	0.062393061	7.39E-06	0.041043468
Chr13_12613537	177	133	11	5	0	0	-5.200027256	-1.147940654	7.70E-06	0.042568076
Chr13_12613538	177	133	11	5	0	0	-5.200027256	-1.147940654	7.70E-06	0.042568076
Chr24_13905014	119	32	32	3	2	0	-4.416275854	-1.826544611	7.76E-06	0.042688126
Chr24_13905015	119	32	32	3	2	0	-4.416275854	-1.826544611	7.76E-06	0.042688126
Chr16_8892035	159	94	30	0	2	5	-4.366948213	-1.229676254	7.89E-06	0.042775053
Chr16_8892036	159	94	30	0	2	5	-4.366948213	-1.229676254	7.89E-06	0.042775053
Chr16_8892037	159	94	30	0	2	5	-4.366948213	-1.229676254	7.89E-06	0.042775053
Chr19_4082700	0	0	1	20	17	25	6.051527427	-2.539107976	7.80E-06	0.042775053
Chr02_6091622	0	0	0	33	10	14	7.602010587	-2.760226538	7.84E-06	0.042775053
Chr02_6091623	0	0	0	33	10	14	7.602010587	-2.760226538	7.84E-06	0.042775053
Chr11_11634223	0	0	0	18	15	17	7.486564797	-2.8653412	7.91E-06	0.042782496
Chr26_6017163	22	56	12	0	0	0	-7.73715159	-2.5886451	8.00E-06	0.043166241
Chr16_15253249	1	0	0	40	10	11	6.057761508	-2.702646485	8.10E-06	0.043563488
Contig482_599	0	0	0	25	6	32	7.913369211	-2.495677833	8.17E-06	0.043759103
Contig482_600	0	0	0	25	6	32	7.913369211	-2.495677833	8.17E-06	0.043759103
Chr03_18563594	54	22	11	0	0	0	-7.447262273	-2.828913213	8.22E-06	0.043793521
Chr03_18563606	54	22	11	0	0	0	-7.447262273	-2.828913213	8.22E-06	0.043793521
Chr15_469966	0	1	0	34	16	14	6.043687025	-2.608574743	8.26E-06	0.043927547
Contig482_1097	0	0	1	14	23	26	6.085041125	-2.507407514	8.30E-06	0.044027427
Chr01_4352126	329	225	63	11	28	6	-3.064975256	-0.052712635	8.36E-06	0.044259301
Chr11_14938095	40	67	28	2	1	0	-4.897368208	-2.01820256	8.39E-06	0.04432071
Chr22_11426939	42	39	49	0	2	1	-4.870926327	-1.970370185	8.57E-06	0.045126611
Chr04_20252076	30	0	1	137	114	54	4.279469512	-0.463555648	8.70E-06	0.045628794
Chr04_20252077	30	0	1	137	114	54	4.279469512	-0.463555648	8.70E-06	0.045628794
Contig482_620	0	0	0	25	6	31	7.885283911	-2.52065273	9.02E-06	0.047185423
Chr20_37389	19	25	30	0	0	0	-7.634439494	-2.687218714	9.41E-06	0.049100534
Chr21_8514782	296	154	45	18	14	7	-2.889319577	-0.396033295	9.50E-06	0.049217351
Chr21_8514783	296	154	45	18	14	7	-2.889319577	-0.396033295	9.50E-06	0.049217351
Chr02_20397443	0	0	0	17	28	9	7.50027685	-2.846483193	9.49E-06	0.049217351
Chr17_3757522	37	43	86	0	3	0	-5.433935887	-1.528011312	9.59E-06	0.049580037
Chr03_19471427	0	0	0	24	16	11	7.434270538	-2.905078897	9.64E-06	0.049728961
Contig003_312030	223	164	56	20	12	9	-2.737496991	-0.437958453	9.73E-06	0.049957217
Contig003_312031	223	164	56	20	12	9	-2.737496991	-0.437958453	9.73E-06	0.049957217
Chr05_2488034	90	44	47	4	4	2	-3.558504513	-1.637903785	9.78E-06	0.050134599
Chr01_41825584	219	177	6	2	5	1	-4.796026508	-0.839787904	1.01E-05	0.051299485
Chr01_41825585	219	177	6	2	5	1	-4.796026508	-0.839787904	1.01E-05	0.051299485
Chr13_13976116	55	34	15	1	1	0	-4.837259066	-2.516940296	1.01E-05	0.051359485
Chr09_2542551	2	1	1	4	57	72	5.742614233	-1.419915167	1.02E-05	0.051359485
Chr09_2542552	2	1	1	4	57	72	5.742614233	-1.419915167	1.02E-05	0.051359485
Chr09_2542557	2	1	1	4	57	72	5.742614233	-1.419915167	1.02E-05	0.051359485
Chr15_5299070	121	101	16	5	0	0	-4.82603046	-1.486526473	1.02E-05	0.051566749
Chr17_11626378	112	81	3	0	1	0	-6.410802563	-1.853306115	1.03E-05	0.051566749
Chr17_11626379	112	81	3	0	1	0	-6.410802563	-1.853306115	1.03E-05	0.051566749
Chr03_31507348	118	19	11	1	0	0	-5.912124551	-2.310012059	1.03E-05	0.051566749
Chr03_31507349	118	19	11	1	0	0	-5.912124551	-2.310012059	1.03E-05	0.051566749
Chr04_6732819	0	0	0	21	28	7	7.52152051	-2.825765645	1.03E-05	0.051566749
Chr26_15157238	113	129	13	0	4	0	-5.205016685	-1.374245536	1.04E-05	0.051794428
Chr19_1150463	0	0	0	10	23	19	7.571581912	-2.793425473	1.05E-05	0.052281425
Chr08_15886555	496	216	18	7	13	1	-4.258025306	-0.080102809	1.06E-05	0.052281425
Chr08_15886556	496	216	18	7	13	1	-4.258025306	-0.080102809	1.06E-05	0.052281425
Chr02_34725646	44	50	16	0	0	1	-5.736084785	-2.387494044	1.06E-05	0.052361651
Chr02_34725651	44	50	16	0	0	1	-5.736084785	-2.387494044	1.06E-05	0.052361651
Chr11_2545283	144	56	19	5	1	1	-4.108385874	-1.649082303	1.07E-05	0.052393694
Chr11_2545284	144	56	19	5	1	1	-4.108385874	-1.649082303	1.07E-05	0.052393694
Chr23_6997984	84	193	35	2	8	0	-4.432911506	-0.92335168	1.08E-05	0.052639887
Chr01_34538205	39	60	10	1	0	0	-5.795825365	-2.418467722	1.08E-05	0.052639887
Chr01_34538206	39	60	10	1	0	0	-5.795825365	-2.418467722	1.08E-05	0.052639887
Chr22_7552045	45	26	33	2	0	0	-5.041913461	-2.361337428	1.09E-05	0.052748705
Chr02_745062	37	15	23	0	0	0	-7.454671167	-2.832639262	1.11E-05	0.053707937
Chr06_17715413	213	142	97	20	19	3	-2.89808793	-0.340216032	1.12E-05	0.054151568
Chr06_17715414	213	142	97	20	19	3	-2.89808793	-0.340216032	1.12E-05	0.054151568
Chr17_2797325	30	69	12	0	1	0	-5.872266953	-2.339113235	1.15E-05	0.054915496
Chr17_2797326	30	69	12	0	1	0	-5.872266953	-2.339113235	1.15E-05	0.054915496
Chr01_13615976	325	201	7	3	7	2	-4.572093065	-0.4900161	1.15E-05	0.054915496
Chr01_13615977	325	201	7	3	7	2	-4.572093065	-0.4900161	1.15E-05	0.054915496
Chr05_3029713	16	29	66	1	0	0	-6.286961006	-2.006558307	1.14E-05	0.054915496
Chr07_4669811	0	0	0	16	28	9	7.476473647	-2.867210576	1.15E-05	0.054915496
Chr09_21157758	267	155	68	23	16	11	-2.579332513	-0.292888236	1.15E-05	0.054915496
Chr01_28448250	103	52	36	0	5	1	-4.252144559	-1.681422039	1.17E-05	0.055630218
Chr06_30585824	51	70	12	0	2	0	-5.23081626	-2.169382421	1.22E-05	0.057434844
Chr06_30585825	51	70	12	0	2	0	-5.23081626	-2.169382421	1.22E-05	0.057434844
Chr06_30585829	51	70	12	0	2	0	-5.23081626	-2.169382421	1.22E-05	0.057434844
Chr20_8319809	136	124	8	3	2	0	-4.944664658	-1.359713019	1.22E-05	0.057436032
Chr18_415429	21	16	12	162	63	42	2.937221629	-0.567660003	1.24E-05	0.057723535
Chr18_415430	21	16	12	162	63	42	2.937221629	-0.567660003	1.24E-05	0.057723535
Chr18_415435	21	16	12	162	63	42	2.937221629	-0.567660003	1.24E-05	0.057723535
Contig005_116188	409	230	38	19	18	4	-3.275292216	-0.034174085	1.24E-05	0.057723535
Contig005_116189	409	230	38	19	18	4	-3.275292216	-0.034174085	1.24E-05	0.057723535
Contig005_114802	15	36	51	0	1	0	-6.085053622	-2.166478901	1.25E-05	0.057894346
Chr09_3957206	53	29	5	123	122	96	2.804171441	-0.112142613	1.25E-05	0.057894346
Chr23_8860173	119	78	49	2	6	6	-3.398423905	-1.242042259	1.26E-05	0.058147858
Chr23_8860183	119	78	49	2	6	6	-3.398423905	-1.242042259	1.26E-05	0.058147858
Chr23_8860184	119	78	49	2	6	6	-3.398423905	-1.242042259	1.26E-05	0.058147858
Chr09_3957217	53	29	5	122	122	96	2.800646901	-0.115191153	1.29E-05	0.059163303
Chr25_12977650	1	0	0	23	4	40	6.476221376	-2.362288467	1.30E-05	0.059878618
Chr03_40051656	25	10	12	35	152	93	3.267600207	-0.385411538	1.31E-05	0.060007121
Chr03_21358631	17	14	7	61	47	85	3.078099088	-0.844160489	1.35E-05	0.061855243
Contig005_114182	53	30	7	0	0	0	-7.475366286	-2.802702581	1.36E-05	0.061921049
Chr06_17118347	89	31	21	1	2	1	-4.267390663	-2.163864829	1.36E-05	0.062058419
Chr11_28266482	7	0	0	84	16	22	4.897064224	-1.775318918	1.39E-05	0.063046039
Chr11_28266483	7	0	0	84	16	22	4.897064224	-1.775318918	1.39E-05	0.063046039
Contig091_13696	209	101	25	1	7	5	-3.751098965	-1.038924102	1.42E-05	0.064308515
Chr09_3893996	3	4	1	48	32	16	4.075566429	-2.047781137	1.43E-05	0.064308515
Chr09_3893998	3	4	1	48	32	16	4.075566429	-2.047781137	1.43E-05	0.064308515
Chr09_3894004	3	4	1	48	32	16	4.075566429	-2.047781137	1.43E-05	0.064308515
Chr09_3894005	3	4	1	48	32	16	4.075566429	-2.047781137	1.43E-05	0.064308515
Chr23_6997977	84	192	32	2	8	0	-4.406398669	-0.948165588	1.44E-05	0.06457345
Chr05_10957360	79	73	4	0	1	0	-6.140191233	-2.097067722	1.45E-05	0.065003661
Chr07_1477522	2	0	2	12	51	28	4.994479031	-2.046535821	1.46E-05	0.065096018
Chr07_1477526	2	0	2	12	51	28	4.994479031	-2.046535821	1.46E-05	0.065096018
Chr09_3890530	2	1	1	38	44	7	4.854262389	-2.222615757	1.47E-05	0.065538311
Chr24_16800610	0	1	0	8	32	27	6.246071134	-2.43193479	1.54E-05	0.068207009
Chr24_16800611	0	1	0	8	32	27	6.246071134	-2.43193479	1.54E-05	0.068207009
Chr07_23539848	0	0	0	15	7	36	7.866177495	-2.543791656	1.60E-05	0.070660469
Chr22_11426806	71	64	73	1	7	0	-4.281554835	-1.346191816	1.61E-05	0.070955176
Chr22_11426807	71	64	73	1	7	0	-4.281554835	-1.346191816	1.61E-05	0.070955176
Chr06_30613074	1	1	0	20	16	18	5.19109815	-2.745463942	1.64E-05	0.071825022
Chr06_30613075	1	1	0	20	16	18	5.19109815	-2.745463942	1.64E-05	0.071825022
Chr06_30613088	1	1	0	20	16	18	5.19109815	-2.745463942	1.64E-05	0.071825022
Chr09_21157745	273	154	71	26	16	11	-2.528741906	-0.262401121	1.65E-05	0.072262925
Chr24_1404404	148	33	25	0	4	1	-4.419723169	-1.753533609	1.67E-05	0.072994932
Chr22_11426795	71	63	73	1	7	0	-4.274991935	-1.35221478	1.71E-05	0.073978722
Chr22_11426801	71	63	73	1	7	0	-4.274991935	-1.35221478	1.71E-05	0.073978722
Chr22_11426802	71	63	73	1	7	0	-4.274991935	-1.35221478	1.71E-05	0.073978722
Chr04_16951251	100	50	4	1	0	0	-6.036528035	-2.202827996	1.72E-05	0.074469625
Chr18_6460086	7	11	3	67	27	58	3.496753937	-1.258111691	1.83E-05	0.078587091
Chr25_2584359	699	291	2	5	5	1	-5.55201494	0.267445413	1.82E-05	0.078587091
Chr25_2584360	699	291	2	5	5	1	-5.55201494	0.267445413	1.82E-05	0.078587091
Chr20_20026364	0	1	0	9	14	61	6.744714603	-1.981469257	1.85E-05	0.07884254
Chr24_16371260	176	172	90	15	21	2	-3.03607312	-0.3643983	1.84E-05	0.07884254
Chr24_16371261	176	172	90	15	21	2	-3.03607312	-0.3643983	1.84E-05	0.07884254
Chr09_3957024	0	0	1	16	27	14	5.842365226	-2.715467468	1.85E-05	0.07884254
Chr09_3957025	0	0	1	16	27	14	5.842365226	-2.715467468	1.85E-05	0.07884254
Chr03_39552408	1357	625	105	3	39	1	-4.80789419	1.434149599	1.88E-05	0.079917591
Chr03_39552409	1357	625	105	3	39	1	-4.80789419	1.434149599	1.88E-05	0.079917591
Chr09_1549162	0	0	0	27	8	16	7.486686986	-2.864023307	1.90E-05	0.080369892
Chr09_2120976	6	0	3	48	21	43	4.318153038	-1.725641193	1.90E-05	0.080369892
Chr09_2120982	6	0	3	48	21	43	4.318153038	-1.725641193	1.90E-05	0.080369892
Contig018_67906	1246	689	663	23	132	52	-3.035304206	2.163638003	1.93E-05	0.081185685
Chr02_874696	136	73	21	6	2	0	-4.094360656	-1.538002677	1.95E-05	0.081425496
Chr02_874697	136	73	21	6	2	0	-4.094360656	-1.538002677	1.95E-05	0.081425496
Chr02_874698	136	73	21	6	2	0	-4.094360656	-1.538002677	1.95E-05	0.081425496
Chr02_874712	136	73	21	6	2	0	-4.094360656	-1.538002677	1.95E-05	0.081425496
Chr25_3425136	2	3	6	91	118	9	4.472383155	-1.016250705	2.01E-05	0.083467369
Chr25_3425137	2	3	6	91	118	9	4.472383155	-1.016250705	2.01E-05	0.083467369
Chr05_34241793	0	0	0	30	7	16	7.532081749	-2.823971177	2.00E-05	0.083467369
Chr01_33178021	181	83	11	4	3	2	-4.006037357	-1.378678538	2.02E-05	0.083515306
Chr01_33178022	181	83	11	4	3	2	-4.006037357	-1.378678538	2.02E-05	0.083515306
Chr02_1477166	203	195	5	2	0	3	-5.335243543	-0.822071469	2.02E-05	0.083515306
Chr26_13966482	33	33	9	0	0	0	-7.347384622	-2.914508464	2.03E-05	0.083672865
Chr08_26573149	8	35	37	0	0	0	-7.865219448	-2.493234002	2.03E-05	0.083672865
Chr08_27938488	137	91	57	10	0	0	-4.293148378	-1.101477445	2.05E-05	0.084150501
Chr08_27938489	137	91	57	10	0	0	-4.293148378	-1.101477445	2.05E-05	0.084150501
Chr08_27938490	137	91	57	10	0	0	-4.293148378	-1.101477445	2.05E-05	0.084150501
Chr15_4704996	117	81	11	4	1	1	-4.282834366	-1.682427417	2.08E-05	0.084626511
Chr15_4704997	117	81	11	4	1	1	-4.282834366	-1.682427417	2.08E-05	0.084626511
Chr05_34242128	0	0	1	38	9	18	6.013238496	-2.557677055	2.07E-05	0.084626511
Chr05_34242129	0	0	1	38	9	18	6.013238496	-2.557677055	2.07E-05	0.084626511
Chr16_23803600	0	0	1	25	19	12	5.78590387	-2.763646019	2.13E-05	0.086619245
Chr14_14903803	139	79	9	1	2	2	-4.519434061	-1.624327884	2.21E-05	0.088741977
Chr14_14903808	139	79	9	1	2	2	-4.519434061	-1.624327884	2.21E-05	0.088741977
Chr14_14903809	139	79	9	1	2	2	-4.519434061	-1.624327884	2.21E-05	0.088741977
Chr01_9090917	26	48	8	0	0	0	-7.533594203	-2.759541141	2.20E-05	0.088741977
Chr01_9090918	26	48	8	0	0	0	-7.533594203	-2.759541141	2.20E-05	0.088741977
Chr10_17573145	0	0	0	35	13	7	7.473013666	-2.865921744	2.22E-05	0.08898546
Chr12_24702346	0	1	2	31	19	20	4.816901258	-2.416509248	2.22E-05	0.08898546
Chr15_23784655	227	3	39	1	1	0	-5.988482544	-1.50573247	2.35E-05	0.093693796
Chr15_23784656	227	3	39	1	1	0	-5.988482544	-1.50573247	2.35E-05	0.093693796
Chr08_15588593	593	306	55	28	27	18	-2.845921657	0.484941462	2.37E-05	0.094241494
Chr08_15588594	593	306	55	28	27	18	-2.845921657	0.484941462	2.37E-05	0.094241494
Contig482_1867	0	0	1	17	11	33	6.090577426	-2.494224519	2.43E-05	0.096370587
Contig482_1868	0	0	1	17	11	33	6.090577426	-2.494224519	2.43E-05	0.096370587
Chr17_6298278	124	68	5	0	1	1	-5.49214673	-1.860870119	2.44E-05	0.096417322
Chr17_6298279	124	68	5	0	1	1	-5.49214673	-1.860870119	2.44E-05	0.096417322
Chr09_3954710	1	0	2	27	23	19	4.874395476	-2.440875771	2.45E-05	0.096673584
Chr26_6578768	361	358	106	42	17	24	-2.631191442	0.496536806	2.47E-05	0.097122806
Chr05_34242101	0	0	0	29	4	25	7.743067314	-2.645368375	2.47E-05	0.097209095
Chr26_6578757	361	357	106	42	17	24	-2.62923392	0.49487372	2.48E-05	0.097345903
Chr02_30885629	5	29	9	93	136	72	3.231128318	-0.350767059	2.49E-05	0.097544142
Chr10_18355078	11	33	27	0	0	0	-7.612542042	-2.707761614	2.50E-05	0.097773767
Chr09_3855672	0	0	0	14	17	13	7.281207519	-3.039938091	2.51E-05	0.098004848
Chr15_14237141	313	164	14	11	6	4	-3.668732497	-0.562470117	2.53E-05	0.098207681
Chr15_14237142	313	164	14	11	6	4	-3.668732497	-0.562470117	2.53E-05	0.098207681
Chr09_3898183	4	2	0	18	75	10	4.700892899	-1.998565262	2.53E-05	0.098207681
Chr09_3898184	4	2	0	18	75	10	4.700892899	-1.998565262	2.53E-05	0.098207681
Chr24_16371276	164	165	86	14	21	2	-2.999467373	-0.43074233	2.56E-05	0.098956254
Contig005_64486	23	43	33	0	2	0	-5.071564131	-2.317430796	2.63E-05	0.10122812
Chr02_27915018	0	5	6	46	92	25	4.086778657	-1.31316292	2.63E-05	0.10122812
Chr02_27915019	0	5	6	46	92	25	4.086778657	-1.31316292	2.63E-05	0.10122812
Chr21_2953053	141	98	11	3	4	2	-3.936308651	-1.434935893	2.66E-05	0.102261667
Chr21_2953054	141	98	11	3	4	2	-3.936308651	-1.434935893	2.66E-05	0.102261667
Chr03_21358641	17	14	11	68	48	85	2.914614846	-0.778739897	2.69E-05	0.102858327
Chr07_6286042	271	81	20	5	2	6	-3.790530437	-0.991581935	2.69E-05	0.102858327
Chr12_23050110	315	170	12	6	8	5	-3.779156282	-0.553330805	2.71E-05	0.103375752
Chr03_446342	0	0	0	18	18	9	7.251822368	-3.060055637	2.72E-05	0.103671844
Chr08_12048476	34	46	14	1	1	0	-4.802731341	-2.5499684	2.72E-05	0.103694593
Chr22_7983330	60	72	102	7	6	5	-3.33453666	-1.023236836	2.79E-05	0.105843409
Chr16_19914815	88	77	5	0	2	0	-5.443485472	-1.97982421	2.83E-05	0.106809289
Chr16_19914816	88	77	5	0	2	0	-5.443485472	-1.97982421	2.83E-05	0.106809289
Chr16_19914817	88	77	5	0	2	0	-5.443485472	-1.97982421	2.83E-05	0.106809289
Chr16_19914818	88	77	5	0	2	0	-5.443485472	-1.97982421	2.83E-05	0.106809289
Chr07_13172358	608	284	18	12	16	9	-3.674986578	0.269098291	2.82E-05	0.106809289
Chr04_20254640	15	1	2	119	18	39	4.08803066	-1.212021917	2.85E-05	0.107259505
Chr18_1554902	34	73	7	0	1	0	-5.85856756	-2.349726288	2.86E-05	0.107305247
Contig018_67898	1246	689	658	20	132	52	-3.048373465	2.157736823	2.87E-05	0.107754294
Chr09_3957054	9	0	1	50	17	45	4.385674945	-1.727084238	2.89E-05	0.10795241
Chr09_3957060	9	0	1	50	17	45	4.385674945	-1.727084238	2.89E-05	0.10795241
Chr18_4760656	245	121	13	9	4	1	-3.924136099	-0.938136522	2.96E-05	0.109801709
Chr18_4760661	245	121	13	9	4	1	-3.924136099	-0.938136522	2.96E-05	0.109801709
Chr18_4760662	245	121	13	9	4	1	-3.924136099	-0.938136522	2.96E-05	0.109801709
Chr02_37505828	0	1	1	34	6	42	5.711493784	-2.119475429	2.95E-05	0.109801709
Chr10_27186576	0	0	2	15	20	37	5.470760288	-2.268868152	2.98E-05	0.110375264
Chr15_14237154	313	163	15	13	6	3	-3.635315305	-0.558999818	3.04E-05	0.112230529
Chr15_14237155	313	163	15	13	6	3	-3.635315305	-0.558999818	3.04E-05	0.112230529
Chr08_14553290	34	30	15	0	1	0	-5.347320717	-2.785999404	3.05E-05	0.112230529
Chr08_14553303	34	30	15	0	1	0	-5.347320717	-2.785999404	3.05E-05	0.112230529
Chr24_13905016	119	32	33	4	3	0	-3.981889941	-1.794149987	3.07E-05	0.112601784
Chr02_3148755	603	236	23	18	16	3	-3.680580418	0.173556431	3.08E-05	0.112601784
Chr02_3148756	603	236	23	18	16	3	-3.680580418	0.173556431	3.08E-05	0.112601784
Chr06_30607947	0	0	0	11	15	18	7.350471114	-2.986797068	3.08E-05	0.112601784
Chr25_12318056	59	59	13	2	0	1	-4.622176918	-2.2012241	3.10E-05	0.113149908
Chr24_14102864	109	50	15	4	1	1	-4.00278774	-1.926285699	3.14E-05	0.114030703
Chr09_21457486	375	224	17	9	15	5	-3.55063277	-0.218132364	3.13E-05	0.114030703
Chr09_21457487	375	224	17	9	15	5	-3.55063277	-0.218132364	3.13E-05	0.114030703
Chr08_23275500	196	78	37	10	6	7	-2.92207385	-1.036829161	3.16E-05	0.114609206
Chr08_23275501	196	78	37	10	6	7	-2.92207385	-1.036829161	3.16E-05	0.114609206
Chr24_1404391	149	34	27	1	5	1	-4.021153361	-1.69906968	3.17E-05	0.114632611
Chr02_5043574	0	0	0	13	11	21	7.411690454	-2.936980156	3.22E-05	0.116114696
Chr04_34166149	47	21	8	0	0	0	-7.237624943	-3.000220839	3.27E-05	0.117660195
Chr08_4933929	0	0	2	35	9	34	5.517692939	-2.218642285	3.27E-05	0.117660195
Chr14_24198851	43	59	6	1	0	0	-5.730416814	-2.474740286	3.28E-05	0.1179592
Chr24_14102853	108	50	15	4	1	1	-3.996519289	-1.931709082	3.29E-05	0.118046539
Chr03_12803547	36	20	21	1	0	0	-5.36464838	-2.788301231	3.33E-05	0.118975786
Chr03_12803548	36	20	21	1	0	0	-5.36464838	-2.788301231	3.33E-05	0.118975786
Chr07_13172335	630	307	23	13	23	8	-3.548605055	0.36662584	3.34E-05	0.118975786
Chr07_13172336	630	307	23	13	23	8	-3.548605055	0.36662584	3.34E-05	0.118975786
Chr15_14237133	311	161	11	9	6	4	-3.763527162	-0.601366158	3.34E-05	0.118995561
Chr04_13906551	42	85	18	2	2	0	-4.568308424	-1.965115539	3.42E-05	0.121629837
Chr07_13172348	633	310	26	17	23	10	-3.378092611	0.398853113	3.44E-05	0.122073403
Chr24_16800679	7	4	5	5	222	68	4.740826009	-0.452022483	3.47E-05	0.123084651
Contig013_138979	648	10	109	2	5	6	-4.795782208	-0.039769584	3.53E-05	0.124539864
Contig013_138980	648	10	109	2	5	6	-4.795782208	-0.039769584	3.53E-05	0.124539864
Chr06_2404103	0	0	0	19	41	3	7.644966095	-2.712372368	3.54E-05	0.124539864
Chr06_2404107	0	0	0	19	41	3	7.644966095	-2.712372368	3.54E-05	0.124539864
Chr01_5146381	197	105	40	12	12	7	-2.69769929	-0.847081314	3.56E-05	0.125126938
Chr16_22035078	0	11	1	86	32	42	4.153376918	-1.305220208	3.64E-05	0.127577889
Contig005_320411	47	51	10	0	0	1	-5.639613643	-2.462707477	3.67E-05	0.127743655
Contig005_320413	47	51	10	0	0	1	-5.639613643	-2.462707477	3.67E-05	0.127743655
Contig005_320414	47	51	10	0	0	1	-5.639613643	-2.462707477	3.67E-05	0.127743655
Chr02_4739176	3	2	2	10	70	30	4.520354706	-1.79199156	3.67E-05	0.127743655
Chr04_24910077	54	24	17	0	0	1	-5.445189713	-2.634213488	3.66E-05	0.127743655
Chr09_3896290	1	0	0	15	14	12	5.578532221	-3.116112049	3.68E-05	0.127908137
Contig003_302580	222	133	82	24	14	14	-2.399858639	-0.361621532	3.70E-05	0.128385778
Contig003_302581	222	133	82	24	14	14	-2.399858639	-0.361621532	3.70E-05	0.128385778
Contig001_5765	23	16	14	123	47	65	2.7158778	-0.636684702	3.77E-05	0.129633515
Contig001_5766	23	16	14	123	47	65	2.7158778	-0.636684702	3.77E-05	0.129633515
Chr07_12410719	21	28	14	0	0	0	-7.236487263	-3.012544309	3.76E-05	0.129633515
Chr07_12410720	21	28	14	0	0	0	-7.236487263	-3.012544309	3.76E-05	0.129633515
Chr07_12410728	21	28	14	0	0	0	-7.236487263	-3.012544309	3.76E-05	0.129633515
Chr06_30585886	44	232	52	2	10	3	-3.971336375	-0.720561718	3.80E-05	0.130517917
Chr26_12932693	262	103	15	8	4	5	-3.52380134	-0.931183389	3.84E-05	0.131018523
Chr26_12932694	262	103	15	8	4	5	-3.52380134	-0.931183389	3.84E-05	0.131018523
Chr02_8194819	0	0	0	24	8	14	7.333649053	-2.995205267	3.83E-05	0.131018523
Chr07_13258709	165	104	8	5	0	0	-4.955140141	-1.375680066	3.84E-05	0.131018523
Chr17_21542038	0	0	0	3	29	26	7.789615922	-2.60707008	3.88E-05	0.132263953
Chr18_10673701	103	43	3	1	0	0	-5.953073326	-2.275572211	3.97E-05	0.134552052
Chr18_10673710	103	43	3	1	0	0	-5.953073326	-2.275572211	3.97E-05	0.134552052
Chr03_31556976	1153	47	67	17	13	8	-3.974711666	0.554697223	3.96E-05	0.134552052
Chr07_13172349	633	310	26	17	24	10	-3.351396815	0.401126011	3.97E-05	0.134639123
Chr13_366509	22	19	19	0	0	0	-7.21279127	-3.035774135	3.99E-05	0.135129214
Chr09_778384	180	118	13	7	6	2	-3.563279778	-1.129580144	4.01E-05	0.135501171
Chr18_12815465	124	185	15	5	5	5	-3.67272213	-0.945779162	4.06E-05	0.136891057
Contig003_250542	233	169	58	14	12	17	-2.626096049	-0.369584429	4.08E-05	0.137026241
Contig003_250543	233	169	58	14	12	17	-2.626096049	-0.369584429	4.08E-05	0.137026241
Chr10_28220260	26	0	2	152	23	107	4.384983042	-0.460170343	4.14E-05	0.137780394
Chr10_28220261	26	0	2	152	23	107	4.384983042	-0.460170343	4.14E-05	0.137780394
Chr01_30403891	182	133	28	12	6	7	-2.991312521	-0.875992961	4.12E-05	0.137780394
Chr01_30403892	182	133	28	12	6	7	-2.991312521	-0.875992961	4.12E-05	0.137780394
Chr06_30805594	217	115	5	0	4	0	-5.431555892	-1.167594421	4.15E-05	0.137780394
Chr06_30805595	217	115	5	0	4	0	-5.431555892	-1.167594421	4.15E-05	0.137780394
Chr08_27980015	248	80	14	9	2	1	-3.938815728	-1.130196029	4.15E-05	0.137780394
Chr08_27980016	248	80	14	9	2	1	-3.938815728	-1.130196029	4.15E-05	0.137780394
Chr12_6162270	0	0	0	7	36	10	7.501912199	-2.846412133	4.21E-05	0.139792023
Chr03_6456224	107	153	8	4	4	1	-4.183114094	-1.26068497	4.29E-05	0.141979742
Chr03_6456225	107	153	8	4	4	1	-4.183114094	-1.26068497	4.29E-05	0.141979742
Chr05_34242885	0	1	1	38	7	25	5.392242481	-2.408098975	4.31E-05	0.14248356
Chr05_2558103	39	53	11	0	0	1	-5.617723422	-2.48184829	4.39E-05	0.144819046
Chr23_15744665	558	96	4	4	4	0	-5.32111526	-0.414915804	4.41E-05	0.144914185
Chr23_15744666	558	96	4	4	4	0	-5.32111526	-0.414915804	4.41E-05	0.144914185
Chr24_16800785	23	26	14	65	337	45	3.294836545	0.126386749	4.41E-05	0.144946765
Chr14_776568	85	36	6	1	1	0	-4.946630486	-2.422239743	4.46E-05	0.146120252
Chr09_26404743	28	22	11	74	174	37	2.786211627	-0.44609015	4.47E-05	0.146120252
Chr09_26404749	28	22	11	74	174	37	2.786211627	-0.44609015	4.47E-05	0.146120252
Chr16_2932786	41	34	5	0	0	0	-7.345370482	-2.910570021	4.50E-05	0.146876462
Chr23_12361115	115	63	26	7	4	1	-3.377510689	-1.605345631	4.55E-05	0.1481484
Chr07_14606337	59	65	11	3	0	0	-4.734116819	-2.17530714	4.56E-05	0.1481484
Chr07_14606338	59	65	11	3	0	0	-4.734116819	-2.17530714	4.56E-05	0.1481484
Chr17_20893076	248	140	7	1	7	2	-4.364797446	-0.903092696	4.57E-05	0.148419943
Chr08_30344902	0	0	0	7	19	19	7.398649595	-2.947321787	4.59E-05	0.148635523
Chr18_1497916	156	108	3	2	2	1	-4.803582085	-1.425516724	4.64E-05	0.149468013
Chr18_1497928	156	108	3	2	2	1	-4.803582085	-1.425516724	4.64E-05	0.149468013
Chr18_1497929	156	108	3	2	2	1	-4.803582085	-1.425516724	4.64E-05	0.149468013
Chr04_30486672	215	134	7	4	6	2	-4.008689483	-1.009703906	4.65E-05	0.149468013
Chr04_30486673	215	134	7	4	6	2	-4.008689483	-1.009703906	4.65E-05	0.149468013
Chr09_735672	32	37	6	0	0	0	-7.323874469	-2.931457167	4.63E-05	0.149468013
Chr12_9981549	225	84	6	4	1	2	-4.469940415	-1.276260634	4.71E-05	0.150333005
Chr12_9981550	225	84	6	4	1	2	-4.469940415	-1.276260634	4.71E-05	0.150333005
Chr12_9981555	225	84	6	4	1	2	-4.469940415	-1.276260634	4.71E-05	0.150333005
Chr12_9981556	225	84	6	4	1	2	-4.469940415	-1.276260634	4.71E-05	0.150333005
Contig005_107367	121	42	20	1	4	2	-3.802866575	-1.850045319	4.70E-05	0.150333005
Chr09_3894944	0	0	0	16	13	11	7.126134612	-3.168906698	4.73E-05	0.150616732
Chr06_30585853	48	101	17	4	1	1	-4.172178547	-1.783275216	4.76E-05	0.151533432
Chr05_27646286	54	43	11	2	1	0	-4.373005517	-2.467903969	4.77E-05	0.15169777
Contig005_257168	173	83	4	3	1	1	-4.717985314	-1.51126079	4.79E-05	0.152082562
Contig137_8027	2	0	0	22	47	4	5.576797897	-2.505864308	4.83E-05	0.153047957
Chr15_5293480	6	0	3	79	11	40	4.471232453	-1.585337421	4.92E-05	0.154859329
Chr16_22035069	0	11	1	83	30	42	4.112581144	-1.341697238	4.91E-05	0.154859329
Chr16_22035070	0	11	1	83	30	42	4.112581144	-1.341697238	4.91E-05	0.154859329
Chr02_34340111	32	27	8	0	0	0	-7.161855034	-3.065555175	4.91E-05	0.154859329
Chr17_7972974	48	18	8	0	0	0	-7.181078213	-3.045439527	5.02E-05	0.157360553
Chr17_7972975	48	18	8	0	0	0	-7.181078213	-3.045439527	5.02E-05	0.157360553
Chr17_7972989	48	18	8	0	0	0	-7.181078213	-3.045439527	5.02E-05	0.157360553
Chr09_26404742	31	22	11	74	174	37	2.737651931	-0.44032115	5.02E-05	0.157360553
Chr10_22953995	19	18	22	0	0	0	-7.251356522	-3.007876481	5.04E-05	0.15758792
Chr10_22953996	19	18	22	0	0	0	-7.251356522	-3.007876481	5.04E-05	0.15758792
Chr02_23332757	683	228	43	25	16	19	-3.006340053	0.383750286	5.07E-05	0.15787657
Chr02_23332758	683	228	43	25	16	19	-3.006340053	0.383750286	5.07E-05	0.15787657
Chr22_9140666	430	259	6	8	8	5	-4.129315828	-0.110758829	5.09E-05	0.158161368
Chr22_9140667	430	259	6	8	8	5	-4.129315828	-0.110758829	5.09E-05	0.158161368
Contig005_64518	37	30	19	2	0	0	-4.700715477	-2.649393829	5.13E-05	0.158463455
Contig005_64519	37	30	19	2	0	0	-4.700715477	-2.649393829	5.13E-05	0.158463455
Chr03_31556979	1153	43	66	17	13	8	-3.965156777	0.545879492	5.14E-05	0.158463455
Chr09_3957684	2	3	2	42	15	27	4.078323069	-2.137307921	5.12E-05	0.158463455
Chr09_3957685	2	3	2	42	15	27	4.078323069	-2.137307921	5.12E-05	0.158463455
Contig100_8143	0	0	0	6	6	52	8.124158587	-2.319593382	5.15E-05	0.158719715
Chr24_16800772	23	26	16	67	339	47	3.248723524	0.151659584	5.18E-05	0.159314998
Chr04_30115753	17	6	3	60	57	20	3.080433849	-1.505027696	5.18E-05	0.159314998
Contig482_302	0	0	0	17	26	5	7.289584184	-3.022548041	5.21E-05	0.159990854
Chr09_5446160	5	4	3	38	22	38	3.655613795	-1.862430733	5.26E-05	0.161050841
Chr22_4431110	4	10	7	132	33	29	3.51680208	-1.076773742	5.28E-05	0.161601612
Chr05_34426304	204	112	6	5	2	0	-4.668578877	-1.19900216	5.35E-05	0.163622067
Chr24_16800692	7	4	5	4	222	66	4.722345545	-0.468251588	5.38E-05	0.164165752
Chr10_15016885	53	45	9	2	0	0	-4.869525996	-2.504658043	5.45E-05	0.165541656
Chr10_15016889	53	45	9	2	0	0	-4.869525996	-2.504658043	5.45E-05	0.165541656
Chr03_31556980	1153	42	66	17	13	8	-3.963422555	0.544278225	5.44E-05	0.165541656
Contig003_20498	13	0	2	89	35	18	3.972382849	-1.554160007	5.48E-05	0.166246565
Contig003_20493	13	0	2	88	35	18	3.96302132	-1.562474112	5.62E-05	0.170281876
Chr10_19129949	0	0	0	31	9	8	7.301923395	-3.014029184	5.64E-05	0.170631012
Chr07_2094654	239	158	25	9	16	4	-3.084393716	-0.645289966	5.67E-05	0.170631012
Chr07_2094660	239	158	25	9	16	4	-3.084393716	-0.645289966	5.67E-05	0.170631012
Chr07_2094661	239	158	25	9	16	4	-3.084393716	-0.645289966	5.67E-05	0.170631012
Chr08_21339352	441	84	2	2	4	1	-5.121260233	-0.70856229	5.66E-05	0.170631012
Chr09_9604978	6	0	0	36	17	20	4.40826188	-2.376436609	5.67E-05	0.170631012
Chr13_978763	5	49	52	1	0	0	-6.210534741	-2.080042184	5.71E-05	0.171374342
Chr26_13266760	88	101	12	2	0	3	-4.438442446	-1.653056497	5.78E-05	0.172804393
Chr26_13266761	88	101	12	2	0	3	-4.438442446	-1.653056497	5.78E-05	0.172804393
Chr02_14319354	309	154	7	6	2	5	-4.167402564	-0.677915546	5.77E-05	0.172804393
Chr02_14319355	309	154	7	6	2	5	-4.167402564	-0.677915546	5.77E-05	0.172804393
Chr18_981423	1	0	0	3	25	24	6.061788976	-2.731530285	5.84E-05	0.174062599
Chr09_3890522	2	1	2	38	45	6	4.477543403	-2.212246211	5.85E-05	0.174062599
Chr09_3890523	2	1	2	38	45	6	4.477543403	-2.212246211	5.85E-05	0.174062599
Chr18_11613870	155	118	23	2	9	5	-3.379917183	-1.111850426	5.93E-05	0.176020532
Chr18_11613879	155	118	23	2	9	5	-3.379917183	-1.111850426	5.93E-05	0.176020532
Chr23_17164665	53	37	12	2	1	0	-4.290673938	-2.536482114	5.98E-05	0.176281276
Chr23_17164666	53	37	12	2	1	0	-4.290673938	-2.536482114	5.98E-05	0.176281276
Chr03_446318	0	0	0	9	22	11	7.204313173	-3.103977762	5.95E-05	0.176281276
Chr04_34169215	191	82	41	3	9	9	-3.020372939	-1.006978293	5.97E-05	0.176281276
Chr04_34169226	191	82	41	3	9	9	-3.020372939	-1.006978293	5.97E-05	0.176281276
Chr15_15478530	0	0	0	11	19	10	7.122412973	-3.171421352	6.01E-05	0.177037098
Contig100_5227	0	0	0	9	4	47	8.011524128	-2.421736186	6.04E-05	0.17772578
Chr04_21066958	104	117	6	2	3	0	-4.731947582	-1.546728725	6.06E-05	0.17781454
Chr04_21066959	104	117	6	2	3	0	-4.731947582	-1.546728725	6.06E-05	0.17781454
Contig307_1665	53	48	14	3	1	0	-4.135276458	-2.343904406	6.10E-05	0.178504126
Contig307_1666	53	48	14	3	1	0	-4.135276458	-2.343904406	6.10E-05	0.178504126
Contig242_17719	25	29	9	0	0	0	-7.141783368	-3.084637347	6.14E-05	0.179243824
Contig242_17720	25	29	9	0	0	0	-7.141783368	-3.084637347	6.14E-05	0.179243824
Chr01_5801888	243	180	86	28	22	18	-2.236748436	-0.117287852	6.18E-05	0.179816469
Chr01_5801889	243	180	86	28	22	18	-2.236748436	-0.117287852	6.18E-05	0.179816469
Chr13_10069352	86	53	16	1	4	0	-4.169108137	-2.028731269	6.19E-05	0.179884397
Chr11_4632060	658	164	21	11	16	10	-3.46330716	0.094304791	6.27E-05	0.181183233
Chr11_4632061	658	164	21	11	16	10	-3.46330716	0.094304791	6.27E-05	0.181183233
Chr15_469986	0	1	1	42	11	12	5.178379066	-2.593005983	6.25E-05	0.181183233
Chr06_2534819	156	63	21	7	0	0	-4.314403532	-1.532887677	6.26E-05	0.181183233
Chr06_2534820	156	63	21	7	0	0	-4.314403532	-1.532887677	6.26E-05	0.181183233
Chr13_1291074	0	0	0	12	12	15	7.158519027	-3.147927972	6.29E-05	0.181294462
Chr11_23390417	124	42	9	2	2	1	-4.145947209	-2.007058495	6.33E-05	0.182416204
Chr20_16154406	148	88	9	4	0	2	-4.416213616	-1.517117209	6.35E-05	0.182751336
Chr08_1326616	0	2	3	90	69	3	5.05980967	-1.471396119	6.37E-05	0.182860138
Chr15_2247221	0	0	0	11	24	8	7.19058928	-3.111223689	6.38E-05	0.182927736
Chr12_21362459	21	27	31	1	1	0	-4.778552264	-2.581223125	6.41E-05	0.183569699
Chr09_27846276	70	73	13	2	0	2	-4.432574876	-1.976426313	6.41E-05	0.183569699
Chr01_23707546	4	0	0	16	20	22	4.64351577	-2.616083677	6.50E-05	0.185212168
Chr01_23707547	4	0	0	16	20	22	4.64351577	-2.616083677	6.50E-05	0.185212168
Chr01_23707549	4	0	0	16	20	22	4.64351577	-2.616083677	6.50E-05	0.185212168
Chr20_18556498	156	142	3	2	3	0	-5.083955249	-1.230069829	6.51E-05	0.185441219
Chr09_3956792	0	0	0	25	4	20	7.486147411	-2.870266656	6.54E-05	0.185634313
Chr09_3956793	0	0	0	25	4	20	7.486147411	-2.870266656	6.54E-05	0.185634313
Chr09_26404727	33	23	13	76	174	40	2.64570038	-0.398316845	6.54E-05	0.185634313
Contig234_4352	0	0	0	19	5	22	7.441806826	-2.912532603	6.58E-05	0.1859275
Chr03_33004063	108	143	256	15	14	0	-4.001823253	0.075851452	6.57E-05	0.1859275
Chr03_33004064	108	143	255	15	14	0	-3.998081693	0.072445457	6.57E-05	0.1859275
Chr05_34426315	90	38	3	1	0	0	-5.775749256	-2.429410655	6.61E-05	0.186419071
Chr03_38898953	17	2	10	608	28	26	4.891125564	0.473855002	6.63E-05	0.186819488
Chr04_20291329	3	0	0	28	8	19	4.87590083	-2.722718222	6.76E-05	0.18997171
Chr04_20291333	3	0	0	28	8	19	4.87590083	-2.722718222	6.76E-05	0.18997171
Chr19_19737364	0	0	0	16	11	11	7.059020743	-3.225152477	6.80E-05	0.191043838
Chr10_24204074	31	36	26	0	2	0	-4.886397775	-2.472007602	6.81E-05	0.191095902
Chr09_3970737	0	0	0	32	8	8	7.299853839	-3.015481427	6.83E-05	0.191405954
Chr11_22206599	129	126	113	8	17	0	-3.511599696	-0.54641592	6.87E-05	0.191992285
Chr11_22206609	129	126	113	8	17	0	-3.511599696	-0.54641592	6.87E-05	0.191992285
Chr15_9831824	71	66	30	5	5	1	-3.33142645	-1.746637145	6.95E-05	0.193352053
Chr15_9831825	71	66	30	5	5	1	-3.33142645	-1.746637145	6.95E-05	0.193352053
Chr06_25907669	131	141	28	8	9	7	-2.915329111	-0.981264292	6.94E-05	0.193352053
Chr15_4441968	1	2	4	39	37	17	4.010996699	-2.060621162	6.99E-05	0.193505271
Chr15_4441980	1	2	4	39	37	17	4.010996699	-2.060621162	6.99E-05	0.193505271
Chr15_4441981	1	2	4	39	37	17	4.010996699	-2.060621162	6.99E-05	0.193505271
Chr19_7477299	7	1	1	15	49	18	3.922435985	-2.19940589	6.98E-05	0.193505271
Chr20_18556505	152	141	3	2	3	0	-5.063547284	-1.248869047	6.97E-05	0.193505271
Chr09_3938242	0	0	0	32	4	15	7.467315883	-2.879734352	7.00E-05	0.193518736
Contig005_114768	4	19	61	0	0	0	-8.117251763	-2.281846023	7.05E-05	0.194516361
Chr16_22035734	3	11	1	55	33	39	3.641141212	-1.558235349	7.07E-05	0.194890591
Chr02_11324833	196	93	7	6	3	1	-3.999772731	-1.298672228	7.14E-05	0.196249362
Chr02_11324834	196	93	7	6	3	1	-3.999772731	-1.298672228	7.14E-05	0.196249362
Chr14_14082191	10	29	41	1	0	0	-5.772915153	-2.462907448	7.19E-05	0.197501646
Chr09_735668	32	37	5	0	0	0	-7.290757713	-2.957532755	7.25E-05	0.198794113
Chr07_20512921	2	2	0	33	6	27	4.680182557	-2.444901651	7.28E-05	0.1991785
Chr07_20512922	2	2	0	33	6	27	4.680182557	-2.444901651	7.28E-05	0.1991785
Contig018_67888	735	374	341	9	74	34	-2.956388431	1.303727518	7.35E-05	0.200873148
Chr18_1492020	0	1	0	15	13	20	5.756239788	-2.861182984	7.43E-05	0.202256061
Chr18_1492021	0	1	0	15	13	20	5.756239788	-2.861182984	7.43E-05	0.202256061
Chr09_3957177	7	7	9	84	34	37	3.166750713	-1.287071589	7.44E-05	0.202256061
Chr09_3957178	7	7	9	84	34	37	3.166750713	-1.287071589	7.44E-05	0.202256061
Chr09_3957184	7	7	9	84	34	37	3.166750713	-1.287071589	7.44E-05	0.202256061
Chr06_30584957	5	35	30	0	0	0	-7.666312388	-2.666800185	7.48E-05	0.20298208
Chr09_10352958	107	4	60	1	0	1	-5.585119762	-1.799194292	7.51E-05	0.20341772
Chr02_41740196	86	8	8	0	0	0	-7.462565829	-2.803262394	7.53E-05	0.203689704
Chr04_20290792	11	0	1	87	14	32	4.306046034	-1.595758694	7.53E-05	0.203689704
Chr18_1985871	0	0	0	24	6	14	7.276084202	-3.044992827	7.55E-05	0.203856669
Chr02_10968121	60	83	5	2	1	0	-4.83863127	-2.07492056	7.58E-05	0.204329157
Contig003_250274	201	63	81	14	13	10	-2.531466299	-0.719068188	7.60E-05	0.204552368
Contig003_250275	201	63	81	14	13	10	-2.531466299	-0.719068188	7.60E-05	0.204552368
Chr05_26258181	25	25	33	2	0	0	-4.85160422	-2.534502857	7.66E-05	0.205757051
Chr10_29086555	250	98	6	0	5	0	-5.160622899	-1.138286384	7.68E-05	0.205868985
Chr10_29086556	250	98	6	0	5	0	-5.160622899	-1.138286384	7.68E-05	0.205868985
Chr10_21660896	192	110	30	9	11	8	-2.74442522	-0.916493877	7.70E-05	0.205944297
Chr10_21660898	192	110	30	9	11	8	-2.74442522	-0.916493877	7.70E-05	0.205944297
Chr17_22636806	49	51	6	1	1	0	-4.842454388	-2.515005217	7.79E-05	0.207174813
Chr19_19845917	170	88	9	5	4	2	-3.708648455	-1.392011409	7.76E-05	0.207174813
Chr23_1226008	0	0	2	7	31	35	5.458547192	-2.259344232	7.77E-05	0.207174813
Chr02_8194738	0	0	0	17	7	17	7.239502597	-3.081604637	7.79E-05	0.207174813
Chr02_8194739	0	0	0	17	7	17	7.239502597	-3.081604637	7.79E-05	0.207174813
Chr03_38903223	1	1	0	7	116	3	6.256497572	-1.792437849	7.82E-05	0.207360739
Chr03_38903224	1	1	0	7	116	3	6.256497572	-1.792437849	7.82E-05	0.207360739
Chr09_2781710	0	1	1	20	7	39	5.446716134	-2.358513424	7.83E-05	0.207360739
Chr22_7369549	180	162	1	3	0	0	-5.962800077	-1.080391736	7.88E-05	0.208338731
Chr22_7369550	180	162	1	3	0	0	-5.962800077	-1.080391736	7.88E-05	0.208338731
Chr08_1326601	0	1	3	90	69	3	5.33827148	-1.477992107	7.91E-05	0.208785773
Chr11_13002650	48	79	16	3	2	0	-4.221928023	-2.003522462	7.95E-05	0.20879674
Chr11_13002651	48	79	16	3	2	0	-4.221928023	-2.003522462	7.95E-05	0.20879674
Chr11_13002659	48	79	16	3	2	0	-4.221928023	-2.003522462	7.95E-05	0.20879674
Contig004_340908	41	16	17	0	1	0	-5.208486591	-2.900797457	7.93E-05	0.20879674
Chr09_23367496	158	101	10	4	1	4	-3.94755019	-1.355893841	7.95E-05	0.20879674
Chr16_7798265	96	49	7	2	0	1	-4.662068375	-2.160958005	8.00E-05	0.209563862
Chr16_7798266	96	49	7	2	0	1	-4.662068375	-2.160958005	8.00E-05	0.209563862
Chr24_15502026	339	140	50	18	14	17	-2.541606038	-0.282582131	8.05E-05	0.210683669
Chr05_34242717	1	0	1	23	12	19	5.13322063	-2.733432713	8.08E-05	0.210954698
Chr05_34242718	1	0	1	23	12	19	5.13322063	-2.733432713	8.08E-05	0.210954698
Chr20_3787314	44	34	7	1	0	0	-5.331140559	-2.809669807	8.11E-05	0.211264298
Chr20_17663765	45	29	33	3	0	1	-4.144272072	-2.290186876	8.15E-05	0.211805704
Chr04_20290805	11	0	1	84	14	32	4.277313927	-1.621703486	8.15E-05	0.211805704
Chr04_20290806	11	0	1	84	14	32	4.277313927	-1.621703486	8.15E-05	0.211805704
Chr11_28449631	4	0	0	60	6	19	5.091069631	-2.239583782	8.24E-05	0.213350428
Chr07_19971315	237	180	1	3	3	1	-5.014567132	-0.819483864	8.24E-05	0.213350428
Chr07_19971316	237	180	1	3	3	1	-5.014567132	-0.819483864	8.24E-05	0.213350428
Contig008_130931	14	45	25	1	1	0	-4.860935875	-2.512501349	8.47E-05	0.218967145
Chr07_1472940	0	1	0	19	35	5	5.853782909	-2.760377718	8.48E-05	0.219057176
Chr09_778373	176	111	9	3	7	1	-3.907895871	-1.239848426	8.57E-05	0.220915119
Chr09_778374	176	111	9	3	7	1	-3.907895871	-1.239848426	8.57E-05	0.220915119
Chr16_22035918	1	20	2	100	70	50	3.686272714	-0.849501585	8.66E-05	0.222855628
Chr20_11933226	0	0	1	5	25	28	5.986091572	-2.572188132	8.74E-05	0.22363313
Chr20_11933228	0	0	1	5	25	28	5.986091572	-2.572188132	8.74E-05	0.22363313
Chr21_1114458	37	46	6	1	0	0	-5.452483038	-2.711027056	8.74E-05	0.22363313
Chr21_1114459	37	46	6	1	0	0	-5.452483038	-2.711027056	8.74E-05	0.22363313
Chr01_8022380	122	178	57	20	13	8	-2.568572666	-0.590812011	8.73E-05	0.22363313
Chr03_22100173	72	61	3	1	1	0	-5.125455732	-2.272815467	8.75E-05	0.223679238
Chr03_2541266	155	97	23	7	3	7	-3.146127372	-1.211208098	8.80E-05	0.223692443
Chr03_2541267	155	97	23	7	3	7	-3.146127372	-1.211208098	8.80E-05	0.223692443
Chr09_3956779	0	0	0	25	4	18	7.409928149	-2.934732125	8.80E-05	0.223692443
Chr09_3956781	0	0	0	25	4	18	7.409928149	-2.934732125	8.80E-05	0.223692443
Chr09_3956786	0	0	0	25	4	18	7.409928149	-2.934732125	8.80E-05	0.223692443
Contig005_85517	10	28	57	1	1	0	-5.266130305	-2.17757459	8.86E-05	0.224785245
Contig005_85529	10	28	57	1	1	0	-5.266130305	-2.17757459	8.86E-05	0.224785245
Contig048_30664	49	41	7	1	1	0	-4.699243082	-2.634196301	8.89E-05	0.225146785
Chr12_26228203	1	5	3	14	52	41	4.042329083	-1.747458445	8.96E-05	0.225251777
Chr12_26228204	1	5	3	14	52	41	4.042329083	-1.747458445	8.96E-05	0.225251777
Chr15_6857401	188	78	26	4	10	0	-3.610064234	-1.223779185	8.94E-05	0.225251777
Chr18_20696926	848	163	44	32	5	11	-3.46398539	0.408354869	8.99E-05	0.225251777
Chr20_1322205	59	21	4	0	0	0	-7.26670008	-2.967880844	8.98E-05	0.225251777
Chr20_1322209	59	21	4	0	0	0	-7.26670008	-2.967880844	8.98E-05	0.225251777
Chr20_1322212	59	21	4	0	0	0	-7.26670008	-2.967880844	8.98E-05	0.225251777
Chr02_23332103	18	15	22	0	0	0	-7.165576697	-3.079949269	8.95E-05	0.225251777
Chr04_29809723	100	84	9	2	3	2	-3.92800055	-1.746057261	8.98E-05	0.225251777
Chr04_29809724	100	84	9	2	3	2	-3.92800055	-1.746057261	8.98E-05	0.225251777
Chr05_2849328	89	92	77	14	9	7	-2.627031336	-0.950034559	9.17E-05	0.229256908
Chr05_2849329	89	92	77	14	9	7	-2.627031336	-0.950034559	9.17E-05	0.229256908
Contig102_41873	0	1	3	3	106	55	5.595154057	-1.231679611	9.20E-05	0.229479734
Chr02_40972404	1	0	0	8	4	41	6.258809346	-2.58047594	9.20E-05	0.229479734
Chr13_19284461	281	190	33	21	18	6	-2.742285328	-0.348731881	9.28E-05	0.230939619
Chr13_19284462	281	190	33	21	18	6	-2.742285328	-0.348731881	9.28E-05	0.230939619
Chr09_27850220	73	59	18	5	0	0	-4.224205821	-2.021986285	9.31E-05	0.231365074
Chr09_3897284	0	0	0	3	50	9	7.706687776	-2.664713062	9.32E-05	0.23147584
Chr12_11392893	70	38	5	1	1	0	-4.81473436	-2.535245097	9.37E-05	0.231767187
Chr12_11392896	70	38	5	1	1	0	-4.81473436	-2.535245097	9.37E-05	0.231767187
Chr01_28329859	294	251	10	11	11	3	-3.698164079	-0.327151503	9.41E-05	0.231767187
Chr01_28329860	294	251	10	11	11	3	-3.698164079	-0.327151503	9.41E-05	0.231767187
Contig005_107383	130	48	19	2	6	1	-3.603593887	-1.753304377	9.35E-05	0.231767187
Chr02_29240235	93	59	3	0	0	1	-5.958599246	-2.161996076	9.44E-05	0.231767187
Chr02_29240241	93	59	3	0	0	1	-5.958599246	-2.161996076	9.44E-05	0.231767187
Chr02_29240243	93	59	3	0	0	1	-5.958599246	-2.161996076	9.44E-05	0.231767187
Chr02_29240244	93	59	3	0	0	1	-5.958599246	-2.161996076	9.44E-05	0.231767187
Chr04_35453656	12	26	50	1	1	0	-5.119077689	-2.303579636	9.40E-05	0.231767187
Chr13_1291635	0	0	0	12	9	17	7.155335555	-3.154351043	9.47E-05	0.232111518
Chr13_1291636	0	0	0	12	9	17	7.155335555	-3.154351043	9.47E-05	0.232111518
Chr22_2626998	238	128	5	4	5	0	-4.507569405	-1.01065172	9.54E-05	0.232182475
Chr22_2626999	238	128	5	4	5	0	-4.507569405	-1.01065172	9.54E-05	0.232182475
Chr22_2627001	238	128	5	4	5	0	-4.507569405	-1.01065172	9.54E-05	0.232182475
Chr22_2627002	238	128	5	4	5	0	-4.507569405	-1.01065172	9.54E-05	0.232182475
Chr07_9413256	4	0	0	20	9	37	4.953257032	-2.372237919	9.52E-05	0.232182475
Chr07_9413258	4	0	0	20	9	37	4.953257032	-2.372237919	9.52E-05	0.232182475
Chr11_28449612	8	0	0	70	13	22	4.547900482	-1.947146528	9.55E-05	0.232347469
Chr16_22036183	0	19	2	115	57	54	3.831389529	-0.819060537	9.64E-05	0.234196801
Chr06_11196331	0	1	3	5	87	42	5.304686829	-1.516742573	9.71E-05	0.235726181
Chr12_7152386	243	151	28	14	3	10	-3.092089504	-0.643017352	9.79E-05	0.236482664
Chr12_7152387	243	151	28	14	3	10	-3.092089504	-0.643017352	9.79E-05	0.236482664
Chr13_3400657	247	94	1	3	1	0	-5.421265288	-1.216441382	9.82E-05	0.236482664
Chr13_3400658	247	94	1	3	1	0	-5.421265288	-1.216441382	9.82E-05	0.236482664
Chr02_29413437	314	243	42	21	1	10	-3.427190311	-0.147922779	9.78E-05	0.236482664
Chr02_29413438	314	243	42	21	1	10	-3.427190311	-0.147922779	9.78E-05	0.236482664
Chr03_5561412	315	157	28	23	6	5	-3.07778657	-0.457279706	9.83E-05	0.236482664
Chr03_5561413	315	157	28	23	6	5	-3.07778657	-0.457279706	9.83E-05	0.236482664
Chr11_4628999	618	135	15	6	16	7	-3.659048276	-0.076664359	9.90E-05	0.23738442
Chr11_4629000	618	135	15	6	16	7	-3.659048276	-0.076664359	9.90E-05	0.23738442
Chr25_16277352	108	27	6	2	0	0	-5.03469574	-2.360499922	9.88E-05	0.23738442
Chr13_2251150	31	48	3	0	0	0	-7.446354127	-2.826973532	9.96E-05	0.238498625
Chr02_1477178	223	214	9	7	3	7	-3.815833572	-0.613223343	9.99E-05	0.238596596
Chr02_1477179	223	214	9	7	3	7	-3.815833572	-0.613223343	9.99E-05	0.238596596
Chr04_5278043	554	146	21	8	0	9	-4.253947991	-0.158754706	0.00010013	0.238596596
Chr04_5278044	554	146	21	8	0	9	-4.253947991	-0.158754706	0.00010013	0.238596596
Chr04_5278045	554	146	21	8	0	9	-4.253947991	-0.158754706	0.00010013	0.238596596
Chr19_14579714	90	118	15	5	2	4	-3.578594622	-1.443168886	0.000100258	0.238650717
Chr14_8084785	12	16	10	56	75	39	2.657621411	-1.090884782	0.000101094	0.238999515
Chr14_8084786	12	16	10	56	75	39	2.657621411	-1.090884782	0.000101094	0.238999515
Chr14_8084799	12	16	10	56	75	39	2.657621411	-1.090884782	0.000101094	0.238999515
Chr14_14038393	43	36	11	0	2	0	-4.636899443	-2.675880197	0.000101255	0.238999515
Chr14_14038394	43	36	11	0	2	0	-4.636899443	-2.675880197	0.000101255	0.238999515
Chr14_14038398	43	36	11	0	2	0	-4.636899443	-2.675880197	0.000101255	0.238999515
Chr05_283138	120	72	20	7	4	3	-3.137595465	-1.55795153	0.000100895	0.238999515
Chr05_283139	120	72	20	7	4	3	-3.137595465	-1.55795153	0.000100895	0.238999515
Chr17_1892161	68	55	21	3	4	0	-3.710840562	-2.021240128	0.000101832	0.24010937
Chr25_13409877	0	0	1	39	7	12	5.783688668	-2.740034114	0.000102304	0.240969641
Chr07_32402488	16	40	16	1	0	0	-5.378479585	-2.782920151	0.000103208	0.242844147
Contig003_305915	228	136	57	23	10	14	-2.413408751	-0.479888961	0.000103482	0.242981614
Contig003_305916	228	136	57	23	10	14	-2.413408751	-0.479888961	0.000103482	0.242981614
Chr03_7112551	495	322	26	14	30	6	-3.272426302	0.264031401	0.000104004	0.243699548
Chr03_7112552	495	322	26	14	30	6	-3.272426302	0.264031401	0.000104004	0.243699548
Chr22_4497923	40	66	8	2	1	0	-4.526739556	-2.343633417	0.000104143	0.243770689
Chr12_25261158	81	71	8	0	3	0	-4.869136151	-2.022466471	0.000105304	0.246230732
Chr07_1473589	1	0	5	17	70	39	4.660030376	-1.589300928	0.000105793	0.246861473
Chr07_1473593	1	0	5	17	70	39	4.660030376	-1.589300928	0.000105793	0.246861473
Chr15_2235799	4	3	1	15	33	24	3.832958295	-2.305195856	0.000106441	0.248117273
Chr24_16800666	3	4	6	4	219	66	4.827397156	-0.483788891	0.000106717	0.248501754
Chr22_6488754	96	39	11	1	1	2	-4.180265774	-2.184214562	0.000107065	0.249055237
Chr09_3956750	0	0	0	12	13	10	6.94534401	-3.318363482	0.000107311	0.249369359
Chr25_10875248	224	129	23	8	7	10	-2.993341575	-0.809490921	0.000108421	0.250220318
Chr25_10875249	224	129	23	8	7	10	-2.993341575	-0.809490921	0.000108421	0.250220318
Contig005_321158	36	46	12	0	1	1	-4.695096245	-2.56505378	0.00010829	0.250220318
Contig005_321160	36	46	12	0	1	1	-4.695096245	-2.56505378	0.00010829	0.250220318
Contig005_321161	36	46	12	0	1	1	-4.695096245	-2.56505378	0.00010829	0.250220318
Chr06_116591	120	80	3	2	1	1	-4.702065659	-1.78699869	0.000108456	0.250220318
Chr06_116592	120	80	3	2	1	1	-4.702065659	-1.78699869	0.000108456	0.250220318
Chr05_34242325	0	0	1	32	4	24	5.95043282	-2.59672288	0.0001088	0.250756624
Contig003_325565	219	148	59	17	23	13	-2.292039571	-0.4246065	0.000109859	0.252680129
Contig003_325566	219	148	59	17	23	13	-2.292039571	-0.4246065	0.000109859	0.252680129
Chr04_4363111	52	44	19	4	0	0	-4.189713436	-2.312511017	0.000110654	0.254249564
Chr02_8194846	0	0	0	16	8	13	7.05466348	-3.232177727	0.000111656	0.256288666
Chr15_14938425	448	292	28	21	20	15	-2.909597092	0.17922786	0.000112196	0.257003778
Chr15_14938426	448	292	28	21	20	15	-2.909597092	0.17922786	0.000112196	0.257003778
Chr09_735967	2	2	5	17	42	49	4.056535237	-1.698135048	0.000112342	0.257077457
Chr11_20312497	526	310	16	16	19	10	-3.352200686	0.238839322	0.00011356	0.25959932
Chr24_15502027	339	140	50	18	14	18	-2.50515809	-0.277180985	0.000114126	0.260627822
Chr05_34243193	0	0	1	26	6	21	5.781037865	-2.751233592	0.000114307	0.260778451
Chr10_17763842	301	162	6	5	4	6	-3.953872032	-0.659590043	0.000115412	0.2630323
Contig482_1648	0	0	0	10	9	19	7.188426563	-3.130118032	0.00011593	0.263895362
Chr05_6840948	69	73	56	8	6	5	-2.867190605	-1.354521146	0.000116143	0.263895362
Chr05_6840949	69	73	56	8	6	5	-2.867190605	-1.354521146	0.000116143	0.263895362
Chr17_1046098	109	124	3	3	0	1	-5.020609445	-1.514556237	0.000117373	0.266421195
Chr06_11163273	0	0	0	13	24	5	7.112081344	-3.172118992	0.000118032	0.267646725
Chr10_17763857	299	160	6	5	4	6	-3.940776106	-0.671438559	0.000118372	0.268147026
Chr25_12983873	0	6	0	75	14	27	4.658794022	-1.794004461	0.000119966	0.2713233
Chr03_6920113	0	0	0	22	6	12	7.128365789	-3.167995248	0.000120015	0.2713233
Chr17_11806788	67	103	14	5	1	2	-3.830317874	-1.68870394	0.000120497	0.272138646
Chr03_26998331	41	37	6	1	0	0	-5.325758741	-2.814829876	0.000120912	0.272802742
Chr01_21043792	62	68	7	3	0	0	-4.724486293	-2.186625685	0.000121324	0.273398459
Chr09_3894988	0	0	0	17	28	3	7.262150744	-3.041888086	0.000121419	0.273398459
Chr14_17711412	18	13	22	0	0	0	-7.115655819	-3.121376839	0.000122412	0.275358222
Chr18_20696938	827	162	44	31	4	12	-3.451976408	0.383334627	0.000123727	0.275817052
Chr18_20696939	827	162	44	31	4	12	-3.451976408	0.383334627	0.000123727	0.275817052
Chr18_20696941	826	162	44	31	4	12	-3.450790702	0.382265772	0.00012327	0.275817052
Chr18_20696942	825	162	44	31	4	12	-3.449604019	0.381196118	0.000123965	0.275817052
Chr02_40972717	0	0	2	25	8	30	5.22560057	-2.469897124	0.000123527	0.275817052
Chr05_34242409	0	0	1	38	4	19	5.91410112	-2.623733348	0.000123248	0.275817052
Chr07_3366217	39	23	5	0	0	0	-7.05620021	-3.144418352	0.000123943	0.275817052
Chr07_3366222	39	23	5	0	0	0	-7.05620021	-3.144418352	0.000123943	0.275817052
Chr07_3366226	39	23	5	0	0	0	-7.05620021	-3.144418352	0.000123943	0.275817052
Chr07_3366232	39	23	5	0	0	0	-7.05620021	-3.144418352	0.000123943	0.275817052
Chr07_3366233	39	23	5	0	0	0	-7.05620021	-3.144418352	0.000123943	0.275817052
Chr08_11217973	230	160	15	14	3	5	-3.377842889	-0.748748972	0.000124843	0.277223785
Chr08_11217974	230	160	15	14	3	5	-3.377842889	-0.748748972	0.000124843	0.277223785
Chr09_3956738	0	0	0	11	13	10	6.909989854	-3.347538249	0.00012499	0.277276111
Chr09_4022484	135	88	6	2	4	0	-4.404400988	-1.609122424	0.000125633	0.278426372
Chr09_27107415	139	112	11	6	5	3	-3.414570373	-1.316774594	0.000126345	0.279454131
Chr09_27107416	139	112	11	6	5	3	-3.414570373	-1.316774594	0.000126345	0.279454131
Chr18_5887076	59	66	39	3	2	5	-3.383096981	-1.689788753	0.000126743	0.279785007
Chr18_5887077	59	66	39	3	2	5	-3.383096981	-1.689788753	0.000126743	0.279785007
Chr04_3520869	306	313	105	41	11	26	-2.532765436	0.34897304	0.000126942	0.279949672
Chr11_6354162	72	70	7	2	2	1	-4.073486166	-2.071339084	0.000130052	0.286515491
Chr03_6605275	159	95	6	3	2	3	-4.052036717	-1.436802981	0.000130521	0.286515491
Chr05_9176465	83	26	7	2	0	0	-4.811683466	-2.550608097	0.000131193	0.286515491
Chr05_9176466	83	26	7	2	0	0	-4.811683466	-2.550608097	0.000131193	0.286515491
Chr05_9176474	83	26	7	2	0	0	-4.811683466	-2.550608097	0.000131193	0.286515491
Chr05_9176475	83	26	7	2	0	0	-4.811683466	-2.550608097	0.000131193	0.286515491
Chr05_34241961	0	0	2	33	9	19	5.082391065	-2.596202532	0.000130944	0.286515491
Chr09_1281073	193	117	31	0	11	0	-4.21164769	-0.991843183	0.000130942	0.286515491
Chr09_1281081	193	117	31	0	11	0	-4.21164769	-0.991843183	0.000130942	0.286515491
Chr09_1281082	193	117	31	0	11	0	-4.21164769	-0.991843183	0.000130942	0.286515491
Chr13_1302178	1	0	0	12	12	9	5.259027014	-3.376254453	0.000131887	0.287473045
Chr02_1477180	223	214	8	7	3	7	-3.808926373	-0.618651274	0.000131816	0.287473045
Contig242_18346	199	148	20	0	10	0	-4.4334756	-0.916023566	0.000132093	0.287643224
Chr18_20696928	861	165	44	32	4	12	-3.470979812	0.426522804	0.000132961	0.289253852
Chr08_9503762	94	60	5	3	0	0	-4.825180505	-2.097818351	0.000133657	0.290486591
Chr18_20696697	1118	181	49	41	11	15	-3.309850918	0.741305529	0.000134479	0.290806153
Chr18_20696698	1118	181	49	41	11	15	-3.309850918	0.741305529	0.000134479	0.290806153
Chr18_20696701	1118	181	49	41	11	15	-3.309850918	0.741305529	0.000134479	0.290806153
Contig231_5824	117	22	6	2	0	0	-5.041918007	-2.354203053	0.000134375	0.290806153
Chr02_8194765	0	0	0	15	6	17	7.149952665	-3.159179887	0.00013458	0.290806153
Chr02_39847883	0	0	0	9	8	22	7.263648017	-3.070877534	0.000134089	0.290806153
Chr11_4636872	639	154	18	11	12	13	-3.390638188	0.037816495	0.000134903	0.290887053
Chr11_4636873	639	154	18	11	12	13	-3.390638188	0.037816495	0.000134903	0.290887053
Chr26_9895215	284	96	25	10	7	10	-2.927433704	-0.7753391	0.000135625	0.290887053
Chr26_9895216	284	96	25	10	7	10	-2.927433704	-0.7753391	0.000135625	0.290887053
Chr26_9895217	284	96	25	10	7	10	-2.927433704	-0.7753391	0.000135625	0.290887053
Chr26_9895223	284	96	25	10	7	10	-2.927433704	-0.7753391	0.000135625	0.290887053
Chr02_39086207	69	29	4	1	0	0	-5.443162199	-2.711977763	0.000135652	0.290887053
Chr02_39086214	69	29	4	1	0	0	-5.443162199	-2.711977763	0.000135652	0.290887053
Chr09_10352469	531	1	155	4	6	1	-5.19166064	-0.075754882	0.00013581	0.290948808
Chr02_8194684	0	0	0	16	6	16	7.133305565	-3.171411477	0.0001361	0.291292536
Chr11_7782625	117	153	10	4	2	5	-3.825429632	-1.184474681	0.000136248	0.291332878
Chr13_8269632	108	41	4	1	0	1	-5.086875604	-2.227602949	0.000137657	0.292824014
Chr16_22035910	0	20	2	99	69	47	3.686095627	-0.887234929	0.00013729	0.292824014
Chr02_8194711	0	0	0	15	8	12	6.970348287	-3.300872522	0.000137555	0.292824014
Chr04_33026288	4	0	1	73	59	1	5.203876868	-1.754858628	0.000137727	0.292824014
Chr04_33026289	4	0	1	73	59	1	5.203876868	-1.754858628	0.000137727	0.292824014
Chr07_15423435	194	153	32	15	7	11	-2.725637571	-0.691948947	0.000137619	0.292824014
Chr11_4563009	468	161	14	11	12	9	-3.32039258	-0.233993457	0.000138048	0.292952174
Chr11_4563010	468	161	14	11	12	9	-3.32039258	-0.233993457	0.000138048	0.292952174
Chr09_18092178	226	198	26	14	13	11	-2.766048252	-0.475879454	0.000138228	0.293059052
Chr03_34371926	1	10	0	37	98	22	4.270481317	-1.386223423	0.000138811	0.293741847
Chr03_34371927	1	10	0	37	98	22	4.270481317	-1.386223423	0.000138811	0.293741847
Chr12_14814829	0	0	0	33	3	13	7.388621708	-2.945513808	0.000141091	0.297409299
Chr12_14814830	0	0	0	33	3	13	7.388621708	-2.945513808	0.000141091	0.297409299
Chr14_22928815	271	129	24	10	16	7	-2.815969682	-0.661741412	0.000141206	0.297409299
Chr14_22928818	271	129	24	10	16	7	-2.815969682	-0.661741412	0.000141206	0.297409299
Chr14_22928823	271	129	24	10	16	7	-2.815969682	-0.661741412	0.000141206	0.297409299
Chr18_12496832	842	296	8	6	15	11	-4.080615636	0.504187804	0.000141652	0.29807016
Chr18_12496838	841	296	8	6	15	11	-4.079560623	0.503205506	0.000142316	0.298908513
Chr18_12496839	841	296	8	6	15	11	-4.079560623	0.503205506	0.000142316	0.298908513
Chr22_6488755	96	39	10	1	1	2	-4.160046887	-2.199963043	0.00014329	0.300673764
Chr15_2246991	0	0	0	18	3	24	7.442905903	-2.915921034	0.000144992	0.303611922
Chr15_2246992	0	0	0	18	3	24	7.442905903	-2.915921034	0.000144992	0.303611922
Chr08_13180738	129	157	19	6	3	8	-3.338610644	-1.013685552	0.000145095	0.303611922
Chr10_15287570	78	84	4	2	0	1	-4.880168651	-1.969904578	0.000146316	0.304603409
Chr10_21133070	110	110	20	6	8	4	-3.010184414	-1.31864339	0.00014961	0.304603409
Chr10_21133071	110	110	20	6	8	4	-3.010184414	-1.31864339	0.00014961	0.304603409
Chr10_21133076	110	110	20	6	8	4	-3.010184414	-1.31864339	0.00014961	0.304603409
Chr16_10531567	112	120	7	5	3	2	-3.796042823	-1.437606918	0.000150444	0.304603409
Chr16_10531568	112	120	7	5	3	2	-3.796042823	-1.437606918	0.000150444	0.304603409
Chr16_14231421	35	19	6	0	0	0	-6.920156159	-3.254221572	0.000147781	0.304603409
Chr16_14231422	35	19	6	0	0	0	-6.920156159	-3.254221572	0.000147781	0.304603409
Chr23_3667263	292	148	37	8	22	11	-2.678418163	-0.441882649	0.000148331	0.304603409
Chr23_3667264	292	148	37	8	22	11	-2.678418163	-0.441882649	0.000148331	0.304603409
Chr25_16277366	108	27	6	1	0	1	-4.942636999	-2.353192089	0.000147371	0.304603409
Contig017_95448	105	62	4	0	2	1	-4.792672545	-2.019858521	0.000148304	0.304603409
Contig017_95451	105	62	4	0	2	1	-4.792672545	-2.019858521	0.000148304	0.304603409
Contig017_95452	105	62	4	0	2	1	-4.792672545	-2.019858521	0.000148304	0.304603409
Contig165_20215	5	3	2	1	380	23	5.827179815	-0.146726235	0.000150013	0.304603409
Chr01_40625436	124	87	20	8	5	4	-2.990304498	-1.415294606	0.000148727	0.304603409
Chr01_40625437	124	87	20	8	5	4	-2.990304498	-1.415294606	0.000148727	0.304603409
Chr01_40625438	124	87	20	8	5	4	-2.990304498	-1.415294606	0.000148727	0.304603409
Chr02_6060800	145	50	13	6	3	1	-3.503605116	-1.729064041	0.000149493	0.304603409
Chr03_13070748	3	1	0	55	3	21	4.93146592	-2.305966701	0.000147209	0.304603409
Chr03_19481269	3	59	37	1	0	0	-6.05111232	-2.222068028	0.000150267	0.304603409
Chr03_19481271	3	59	37	1	0	0	-6.05111232	-2.222068028	0.000150267	0.304603409
Chr03_19481272	3	59	37	1	0	0	-6.05111232	-2.222068028	0.000150267	0.304603409
Chr03_30933646	6	2	5	41	27	26	3.379244833	-1.957389793	0.000147612	0.304603409
Chr03_30933647	6	2	5	41	27	26	3.379244833	-1.957389793	0.000147612	0.304603409
Chr03_30933656	6	2	5	41	27	26	3.379244833	-1.957389793	0.000147612	0.304603409
Chr04_23117146	194	179	19	12	13	5	-2.964442827	-0.695361016	0.000147534	0.304603409
Chr04_23117147	194	179	19	12	13	5	-2.964442827	-0.695361016	0.000147534	0.304603409
Chr04_23117153	194	179	19	12	13	5	-2.964442827	-0.695361016	0.000147534	0.304603409
Chr04_29449663	182	160	9	9	4	4	-3.551282512	-0.934905661	0.000150179	0.304603409
Chr04_29449664	182	160	9	9	4	4	-3.551282512	-0.934905661	0.000150179	0.304603409
Chr07_23560155	0	0	1	33	5	17	5.769660356	-2.752320485	0.000149503	0.304603409
Chr08_23925456	0	0	2	42	8	16	5.137644371	-2.53832317	0.000148735	0.304603409
Chr09_3896305	0	0	0	16	13	6	6.871299374	-3.371424877	0.000148726	0.304603409
Chr09_3956758	0	0	0	10	13	10	6.873740769	-3.377343741	0.000148178	0.304603409
Chr09_8276865	113	68	9	3	3	2	-3.682086452	-1.801357395	0.000149734	0.304603409
Chr03_17431010	297	139	12	8	11	6	-3.230364744	-0.673705131	0.000151258	0.305427419
Chr03_17431011	297	139	12	8	11	6	-3.230364744	-0.673705131	0.000151258	0.305427419
Chr03_38795848	348	129	13	13	9	5	-3.250975863	-0.588337932	0.000151083	0.305427419
Chr05_34242997	0	1	0	32	4	20	5.918423441	-2.713111924	0.000151683	0.306009864
Chr24_12861423	66	43	13	3	2	1	-3.563648551	-2.290478079	0.000152456	0.306477335
Chr24_12861424	66	43	13	3	2	1	-3.563648551	-2.290478079	0.000152456	0.306477335
Chr07_4621305	0	0	0	18	5	16	7.161946585	-3.147009061	0.000152265	0.306477335
Chr07_7149891	4	4	11	80	90	17	3.481146852	-1.136297317	0.000152596	0.306477335
Chr07_7149892	4	4	11	80	90	17	3.481146852	-1.136297317	0.000152596	0.306477335
Chr10_17763858	298	159	5	4	4	6	-4.009880017	-0.687530783	0.000153334	0.306689746
Chr11_6859033	178	115	10	3	6	5	-3.501987289	-1.170378211	0.000153993	0.306689746
Chr11_6859034	178	115	10	3	6	5	-3.501987289	-1.170378211	0.000153993	0.306689746
Chr11_6859043	179	115	10	3	6	5	-3.505608076	-1.167211828	0.000154081	0.306689746
Chr12_7164017	243	133	18	7	3	10	-3.305211637	-0.803111966	0.000154543	0.306689746
Chr19_9801238	60	56	19	4	2	2	-3.380003434	-2.065404433	0.000154234	0.306689746
Chr19_9801239	60	56	19	4	2	2	-3.380003434	-2.065404433	0.000154234	0.306689746
Chr01_39596258	651	267	6	3	16	5	-4.27358559	0.213699538	0.000155156	0.306689746
Chr01_39596259	651	267	6	3	16	5	-4.27358559	0.213699538	0.000155156	0.306689746
Chr02_5401582	1	1	0	14	10	19	4.932297171	-2.974006589	0.000154915	0.306689746
Chr02_5401586	1	1	0	14	10	19	4.932297171	-2.974006589	0.000154915	0.306689746
Chr03_17431017	296	139	12	8	11	6	-3.227805147	-0.675942051	0.000153991	0.306689746
Chr08_13547759	291	206	51	17	25	18	-2.393371984	-0.137317031	0.000153369	0.306689746
Chr09_1281124	2	1	3	42	55	6	4.368910116	-2.017288226	0.000153642	0.306689746
Chr09_1281125	2	1	3	42	55	6	4.368910116	-2.017288226	0.000153642	0.306689746
Chr09_20134154	0	0	2	14	37	10	5.021082656	-2.644254969	0.000154803	0.306689746
Chr09_20134158	0	0	2	14	37	10	5.021082656	-2.644254969	0.000154803	0.306689746
Chr09_27850204	63	60	17	5	0	0	-4.151911823	-2.086198952	0.000153632	0.306689746
Chr21_1566104	2	0	0	10	71	3	5.804173469	-2.323674875	0.000155642	0.307380914
Chr04_28657280	51	61	11	3	1	1	-3.888204883	-2.23855745	0.000155961	0.30774085
Chr26_12975579	435	228	21	15	20	11	-2.991579832	-0.037091505	0.000156411	0.308192926
Contig003_20506	14	0	4	89	35	19	3.64428008	-1.516568534	0.000156464	0.308192926
Chr04_20109051	0	0	1	14	29	7	5.570322622	-2.924219691	0.000156763	0.308241269
Chr04_20109052	0	0	1	14	29	7	5.570322622	-2.924219691	0.000156763	0.308241269
Chr13_1334924	6	6	1	7	70	45	3.97421476	-1.572906893	0.000157081	0.308597096
Chr15_2354629	0	15	1	59	44	65	3.913829308	-1.137645416	0.000158301	0.31032678
Chr15_8648431	387	214	40	23	25	15	-2.506965369	-0.013729595	0.000159203	0.31032678
Chr15_8648438	387	214	40	23	25	15	-2.506965369	-0.013729595	0.000159203	0.31032678
Chr15_8648439	387	214	40	23	25	15	-2.506965369	-0.013729595	0.000159203	0.31032678
Chr22_4005650	313	153	53	29	18	14	-2.301227611	-0.241708126	0.000159116	0.31032678
Chr01_28445464	111	67	74	13	9	8	-2.517307619	-1.02296973	0.000158846	0.31032678
Chr01_28445465	111	67	74	13	9	8	-2.517307619	-1.02296973	0.000158846	0.31032678
Chr01_28445475	111	67	74	13	9	8	-2.517307619	-1.02296973	0.000158846	0.31032678
Chr05_22796681	0	1	1	27	3	42	5.54831961	-2.253705953	0.000158788	0.31032678
Chr24_1517466	41	73	67	2	8	0	-3.8619403	-1.44365022	0.000160021	0.311382471
Contig005_31743	44	26	7	1	0	0	-5.161863297	-2.947637366	0.000159984	0.311382471
Chr14_14879009	0	0	2	23	12	19	4.946360925	-2.719884668	0.000160614	0.31210919
Chr19_14136255	43	66	16	4	1	1	-3.749768187	-2.145466873	0.000161366	0.31210919
Chr23_2707753	35	45	15	2	0	1	-4.257621053	-2.512028378	0.000161334	0.31210919
Chr23_2707754	35	45	15	2	0	1	-4.257621053	-2.512028378	0.000161334	0.31210919
Contig003_318767	106	2	205	4	0	0	-6.087523889	-0.634937713	0.000161254	0.31210919
Contig003_318768	106	2	205	4	0	0	-6.087523889	-0.634937713	0.000161254	0.31210919
Chr03_9083876	18	33	1	219	64	65	3.349354315	-0.222621316	0.000160768	0.31210919
Chr13_8269648	118	41	5	2	0	1	-4.687092508	-2.13513099	0.00016232	0.313122603
Chr25_16512397	5	1	0	69	3	28	4.818577303	-1.981917493	0.000162186	0.313122603
Chr09_778378	180	119	11	8	7	2	-3.384274678	-1.127277131	0.000162447	0.313122603
Chr09_8260754	6	4	12	49	98	29	3.291203087	-1.14424078	0.000162103	0.313122603
Chr14_20170462	24	40	4	0	0	0	-7.213056625	-3.021850438	0.000163116	0.313874846
Chr14_20170463	24	40	4	0	0	0	-7.213056625	-3.021850438	0.000163116	0.313874846
Chr11_3826352	1	0	0	10	10	12	5.278685036	-3.369296922	0.00016365	0.314096246
Chr11_3826353	1	0	0	10	10	12	5.278685036	-3.369296922	0.00016365	0.314096246
Chr03_26901944	147	153	9	8	5	3	-3.506120298	-1.074915471	0.000163439	0.314096246
Chr12_2952050	69	59	4	1	2	0	-4.57897468	-2.285396509	0.00016427	0.314748184
Chr12_2952051	69	59	4	1	2	0	-4.57897468	-2.285396509	0.00016427	0.314748184
Chr11_20312496	529	314	18	20	21	11	-3.173125734	0.274253524	0.000168552	0.31751576
Chr13_25560538	174	101	15	6	6	6	-3.109524416	-1.18869304	0.000168769	0.31751576
Chr13_25560539	174	101	15	6	6	6	-3.109524416	-1.18869304	0.000168769	0.31751576
Chr15_10382459	5	15	2	119	38	22	3.454876496	-1.20270868	0.000166928	0.31751576
Chr17_11584209	160	117	3	2	4	0	-4.696295899	-1.351670345	0.000169808	0.31751576
Chr17_11584210	160	117	3	2	4	0	-4.696295899	-1.351670345	0.000169808	0.31751576
Chr17_11584216	160	117	3	2	4	0	-4.696295899	-1.351670345	0.000169808	0.31751576
Chr23_9741014	119	84	6	3	4	1	-3.859926708	-1.68715238	0.000166754	0.31751576
Chr23_9741015	119	84	6	3	4	1	-3.859926708	-1.68715238	0.000166754	0.31751576
Chr24_1480387	27	8	0	63	89	32	3.280209175	-1.095842656	0.000167269	0.31751576
Chr26_2960587	344	47	24	5	6	8	-3.327935361	-0.880948293	0.000167048	0.31751576
Chr26_2960588	344	47	24	5	6	8	-3.327935361	-0.880948293	0.000167048	0.31751576
Chr26_5779278	133	88	12	4	6	3	-3.317289289	-1.484844397	0.000169524	0.31751576
Chr26_5779279	133	88	12	4	6	3	-3.317289289	-1.484844397	0.000169524	0.31751576
Chr26_5779280	133	88	12	4	6	3	-3.317289289	-1.484844397	0.000169524	0.31751576
Chr01_8083585	99	86	4	1	3	1	-4.352237493	-1.818965525	0.000166385	0.31751576
Chr01_8083596	99	86	4	1	3	1	-4.352237493	-1.818965525	0.000166385	0.31751576
Chr01_31175011	238	112	10	7	0	4	-4.051511734	-1.028474362	0.000168578	0.31751576
Contig013_90866	338	0	111	3	1	0	-6.042491096	-0.65371764	0.000169537	0.31751576
Contig013_90867	339	0	111	3	1	0	-6.044806271	-0.651506791	0.00016822	0.31751576
Chr02_6790147	0	0	1	4	12	47	6.224214531	-2.348630974	0.000167842	0.31751576
Chr02_6790148	0	0	1	4	12	47	6.224214531	-2.348630974	0.000167842	0.31751576
Chr03_17271730	104	60	4	3	0	0	-4.878340247	-2.052403679	0.000168634	0.31751576
Chr05_34242577	0	0	2	32	7	23	5.131637217	-2.546471437	0.000168013	0.31751576
Chr09_3953247	0	6	0	27	49	16	4.323312086	-2.094943378	0.000169551	0.31751576
Chr09_3953253	0	6	0	27	49	16	4.323312086	-2.094943378	0.000169551	0.31751576
Chr09_3953254	0	6	0	27	49	16	4.323312086	-2.094943378	0.000169551	0.31751576
Chr10_7444722	215	150	1	4	0	0	-5.644055892	-1.030695981	0.000167256	0.31751576
Chr10_7444723	215	150	1	4	0	0	-5.644055892	-1.030695981	0.000167256	0.31751576
Chr21_2183838	59	68	4	2	1	0	-4.631855072	-2.253985225	0.000171191	0.319305844
Chr21_2183839	59	68	4	2	1	0	-4.631855072	-2.253985225	0.000171191	0.319305844
Contig033_75501	467	206	7	15	6	1	-4.105235742	-0.191623788	0.000171048	0.319305844
Chr16_22035726	3	11	1	53	28	36	3.521254735	-1.662553159	0.000171538	0.319688764
Chr07_18518087	2	0	8	91	32	33	4.126178702	-1.36600545	0.000172958	0.321535986
Chr07_18518088	2	0	8	91	32	33	4.126178702	-1.36600545	0.000172958	0.321535986
Chr07_18518089	2	0	8	91	32	33	4.126178702	-1.36600545	0.000172958	0.321535986
Chr22_4005637	311	153	52	29	18	14	-2.291932026	-0.249252834	0.000174346	0.322517748
Chr22_4005638	311	153	52	29	18	14	-2.291932026	-0.249252834	0.000174346	0.322517748
Chr22_4005649	311	153	52	29	18	14	-2.291932026	-0.249252834	0.000174346	0.322517748
Chr24_16727436	216	108	14	4	10	5	-3.232616414	-1.029244695	0.000173812	0.322517748
Chr04_34166162	47	21	8	1	0	0	-5.123196071	-2.978472986	0.00017401	0.322517748
Chr04_34378893	169	59	10	4	5	1	-3.655269027	-1.587521216	0.000174309	0.322517748
Chr17_13559721	15	12	2	37	33	67	3.105225688	-1.298225174	0.000174572	0.32266978
Chr21_14569343	22	19	20	1	0	0	-5.133245107	-2.98544852	0.000175303	0.323754926
Chr17_13559709	15	12	2	37	33	66	3.092220697	-1.309245415	0.000176793	0.326238624
Chr19_14697704	191	166	39	8	21	10	-2.59887215	-0.584469739	0.000177538	0.327344666
Chr03_14707261	180	57	7	5	3	1	-3.807695157	-1.595732205	0.000178161	0.327419716
Chr03_14707262	180	57	7	5	3	1	-3.807695157	-1.595732205	0.000178161	0.327419716
Chr05_4034473	384	156	0	0	3	0	-6.426435369	-0.60139491	0.000177903	0.327419716
Chr05_4034474	384	156	0	0	3	0	-6.426435369	-0.60139491	0.000177903	0.327419716
Chr03_17572539	217	122	41	18	12	12	-2.385201692	-0.660993961	0.000178498	0.327504733
Chr03_17572540	217	122	41	18	12	12	-2.385201692	-0.660993961	0.000178498	0.327504733
Chr21_11503988	157	153	40	20	8	9	-2.563963338	-0.717320134	0.000179543	0.328189247
Chr21_11503989	157	153	40	20	8	9	-2.563963338	-0.717320134	0.000179543	0.328189247
Chr21_11503999	157	153	40	20	8	9	-2.563963338	-0.717320134	0.000179543	0.328189247
Chr25_12865454	453	151	8	6	14	4	-3.69068139	-0.351154173	0.000179747	0.328189247
Chr25_12865455	453	151	8	6	14	4	-3.69068139	-0.351154173	0.000179747	0.328189247
Chr25_12865461	453	151	8	6	14	4	-3.69068139	-0.351154173	0.000179747	0.328189247
Chr11_4250076	3	0	0	14	22	9	4.518947375	-3.016227331	0.000182256	0.330091258
Chr20_10723402	71	129	11	6	0	1	-4.260302115	-1.531177448	0.000180996	0.330091258
Chr23_8294333	307	29	3	3	1	1	-4.890662469	-1.35164607	0.000182123	0.330091258
Chr23_8294337	307	29	3	3	1	1	-4.890662469	-1.35164607	0.000182123	0.330091258
Chr23_8294338	307	29	3	3	1	1	-4.890662469	-1.35164607	0.000182123	0.330091258
Chr23_8294342	306	29	3	3	1	1	-4.886718345	-1.355220579	0.000181408	0.330091258
Contig005_16357	400	117	10	9	11	1	-3.729479697	-0.571413355	0.000181616	0.330091258
Chr06_30940055	0	0	2	6	23	58	5.791979685	-1.940237901	0.000181381	0.330091258
Chr09_11748434	25	17	6	75	28	83	2.767740815	-0.865882433	0.000182236	0.330091258
Chr09_11748435	25	17	6	75	28	83	2.767740815	-0.865882433	0.000182236	0.330091258
Chr13_1288940	0	0	0	26	4	12	7.184442863	-3.120126241	0.000183124	0.33139609
Chr20_18417729	0	0	1	22	9	14	5.503704209	-2.988453106	0.00018375	0.332262442
Chr12_3372949	190	105	24	12	4	8	-2.871145126	-1.010638327	0.00018436	0.332504744
Chr12_3372950	190	105	24	12	4	8	-2.871145126	-1.010638327	0.00018436	0.332504744
Chr21_17843075	25	47	20	0	2	1	-4.287479426	-2.468011712	0.000184475	0.332504744
Chr21_17843076	25	47	20	0	2	1	-4.287479426	-2.468011712	0.000184475	0.332504744
Contig005_16352	400	117	10	10	11	2	-3.581458392	-0.560773735	0.000185411	0.333923323
Chr12_7146966	105	55	5	2	2	1	-4.095308927	-2.04999992	0.000187415	0.334851044
Chr12_7146967	105	55	5	2	2	1	-4.095308927	-2.04999992	0.000187415	0.334851044
Chr12_7164024	246	135	20	7	3	11	-3.254547603	-0.76799727	0.000187264	0.334851044
Chr12_7164025	246	135	20	7	3	11	-3.254547603	-0.76799727	0.000187264	0.334851044
Chr12_7164031	246	135	20	7	3	11	-3.254547603	-0.76799727	0.000187264	0.334851044
Chr12_7164032	246	135	20	7	3	11	-3.254547603	-0.76799727	0.000187264	0.334851044
Chr12_7164034	246	135	20	7	3	11	-3.254547603	-0.76799727	0.000187264	0.334851044
Chr02_12650791	68	46	4	2	0	0	-4.916235118	-2.466293366	0.000187317	0.334851044
Chr02_12650794	68	46	4	2	0	0	-4.916235118	-2.466293366	0.000187317	0.334851044
Chr03_12043196	9	25	18	0	0	0	-7.132094694	-3.108317538	0.00018691	0.334851044
Chr09_3911852	0	0	0	18	9	7	6.843519607	-3.395118502	0.000187627	0.334964687
Chr07_25292315	327	226	9	4	15	5	-3.667818863	-0.345472927	0.000189637	0.338015653
Chr07_25292316	327	226	9	4	15	5	-3.667818863	-0.345472927	0.000189637	0.338015653
Chr03_40046371	44	11	15	34	155	94	2.797749998	-0.320471581	0.000190682	0.33960941
Chr13_12143835	22	22	28	0	0	1	-5.340134017	-2.723022525	0.000191013	0.339769875
Contig005_16362	399	117	8	7	11	1	-3.848776106	-0.592392279	0.000191225	0.339769875
Contig005_16363	399	117	8	7	11	1	-3.848776106	-0.592392279	0.000191225	0.339769875
Chr21_13157471	39	21	9	1	0	0	-5.041485626	-3.04617474	0.000192364	0.340363683
Chr01_8092157	39	29	3	0	0	0	-7.131860652	-3.080875887	0.000192173	0.340363683
Chr04_417480	128	103	25	9	4	7	-2.893539596	-1.231026689	0.000192467	0.340363683
Chr04_417481	128	103	25	9	4	7	-2.893539596	-1.231026689	0.000192467	0.340363683
Chr04_417485	128	103	25	9	4	7	-2.893539596	-1.231026689	0.000192467	0.340363683
Chr04_417486	128	103	25	9	4	7	-2.893539596	-1.231026689	0.000192467	0.340363683
Chr24_8129003	27	27	5	0	0	0	-6.965406817	-3.220276958	0.000193325	0.341343503
Chr24_8129004	27	27	5	0	0	0	-6.965406817	-3.220276958	0.000193325	0.341343503
Chr06_30569186	11	24	15	0	0	0	-7.020214996	-3.19459362	0.000194313	0.342550419
Chr06_30569201	11	24	15	0	0	0	-7.020214996	-3.19459362	0.000194313	0.342550419
Chr11_4640415	690	149	17	14	14	12	-3.333888646	0.100512748	0.000194779	0.342567752
Chr11_4640416	690	149	17	14	14	12	-3.333888646	0.100512748	0.000194779	0.342567752
Chr23_7512800	120	141	8	6	4	3	-3.599804292	-1.24982673	0.000194668	0.342567752
Chr06_30150829	185	94	16	5	5	7	-3.163734467	-1.185814775	0.000195562	0.343406417
Chr06_30150830	185	94	16	5	5	7	-3.163734467	-1.185814775	0.000195562	0.343406417
Contig003_66822	3	0	0	45	8	7	4.856804028	-2.741511832	0.000196658	0.344794237
Contig003_66823	3	0	0	45	8	7	4.856804028	-2.741511832	0.000196658	0.344794237
Chr09_11748425	25	17	6	73	28	83	2.755489253	-0.876250953	0.000197303	0.345385708
Chr09_11748426	25	17	6	73	28	83	2.755489253	-0.876250953	0.000197303	0.345385708
Chr02_29244923	122	116	8	6	3	0	-4.054163569	-1.431160633	0.000198086	0.34648651
Chr01_41361540	90	63	7	4	0	0	-4.497224647	-2.051687292	0.000198439	0.346835381
Chr09_26084946	0	0	0	10	12	9	6.775483587	-3.454907854	0.000198823	0.347235426
Chr05_34242521	0	1	1	37	4	22	5.216252267	-2.548157272	0.000199194	0.347614145
Contig345_11389	111	47	13	4	3	2	-3.368048457	-1.929831801	0.000199511	0.347627208
Contig345_11390	111	47	13	4	3	2	-3.368048457	-1.929831801	0.000199511	0.347627208
Chr16_9043717	4	3	2	17	22	30	3.609117191	-2.295831847	0.000200102	0.348117729
Chr16_9043730	4	3	2	17	22	30	3.609117191	-2.295831847	0.000200102	0.348117729
Chr13_16991785	95	63	24	7	5	3	-2.885947017	-1.67978655	0.000200265	0.348133031
Chr15_5300333	22	54	6	1	0	0	-5.434861275	-2.731262483	0.000200723	0.348358067
Chr15_5300334	22	54	6	1	0	0	-5.434861275	-2.731262483	0.000200723	0.348358067
Chr04_28042612	0	1	1	57	7	8	5.238922042	-2.514628502	0.000200859	0.348358067
Chr22_11426907	44	24	38	2	3	0	-3.915324359	-2.260926922	0.000201999	0.349794751
Chr22_11426908	44	24	38	2	3	0	-3.915324359	-2.260926922	0.000201999	0.349794751
Chr22_14159951	20	26	7	0	0	0	-6.898287502	-3.278165938	0.000202337	0.34997994
Contig005_64958	6	23	26	0	0	0	-7.32560393	-2.957751043	0.000202569	0.34997994
Chr02_11324840	196	93	7	7	4	1	-3.754500502	-1.284641326	0.000202712	0.34997994
Chr06_28806471	20	20	8	0	0	0	-6.758260704	-3.387945251	0.000202728	0.34997994
Chr18_12326881	510	214	58	38	23	22	-2.364844448	0.263982793	0.000203905	0.351375507
Chr09_5177636	172	143	5	0	3	4	-4.486811285	-1.130910204	0.000204161	0.351375507
Chr09_5177644	172	143	5	0	3	4	-4.486811285	-1.130910204	0.000204161	0.351375507
Chr09_5177645	172	143	5	0	3	4	-4.486811285	-1.130910204	0.000204161	0.351375507
Chr07_20728653	448	172	19	14	17	11	-2.96116451	-0.178942272	0.000204502	0.35142365
Chr07_20728654	448	172	19	14	17	11	-2.96116451	-0.178942272	0.000204502	0.35142365
Chr06_30612673	0	0	0	12	6	17	7.056292272	-3.239717164	0.000204884	0.351544295
Chr06_30612674	0	0	0	12	6	17	7.056292272	-3.239717164	0.000204884	0.351544295
Chr11_11402224	46	61	4	0	0	1	-5.627366894	-2.454978394	0.000207763	0.354198943
Chr16_10751538	49	3	40	1	0	0	-5.717885902	-2.508939123	0.000207041	0.354198943
Chr21_2782934	272	184	16	13	13	8	-2.945867482	-0.503752531	0.000207085	0.354198943
Chr21_2782935	272	184	16	13	13	8	-2.945867482	-0.503752531	0.000207085	0.354198943
Chr25_14794163	4	0	0	34	6	22	4.729093638	-2.562695216	0.000207183	0.354198943
Chr02_29244907	119	117	8	6	3	0	-4.048591233	-1.436295856	0.000207849	0.354198943
Chr02_29244908	119	117	8	6	3	0	-4.048591233	-1.436295856	0.000207849	0.354198943
Chr09_27862912	454	290	0	5	2	0	-5.896987125	-0.072335292	0.000207775	0.354198943
Chr09_27862913	454	290	0	5	2	0	-5.896987125	-0.072335292	0.000207775	0.354198943
Chr08_24703932	236	130	41	26	10	8	-2.467460737	-0.592887361	0.000208236	0.354590737
Chr23_8294113	305	19	4	2	2	1	-4.814464722	-1.409678651	0.000208902	0.355185959
Chr23_8294114	305	19	4	2	2	1	-4.814464722	-1.409678651	0.000208902	0.355185959
Chr12_10677533	6	6	0	31	24	29	3.550568995	-2.090413026	0.000209663	0.356212234
Chr24_5943621	1	0	0	21	8	6	5.272562568	-3.36416118	0.000209957	0.356442046
Chr03_19922705	0	13	1	51	28	73	4.010082501	-1.229711627	0.000211011	0.357690531
Chr03_19922713	0	13	1	51	28	73	4.010082501	-1.229711627	0.000211011	0.357690531
Chr24_10621549	2	0	1	15	13	19	4.536108205	-2.862142283	0.00021177	0.358437901
Chr02_968896	113	97	53	18	10	5	-2.439539326	-1.017506035	0.000211627	0.358437901
Chr11_28437375	6	1	0	38	20	10	3.976599237	-2.518054703	0.000212409	0.358440249
Chr11_28437376	6	1	0	38	20	10	3.976599237	-2.518054703	0.000212409	0.358440249
Chr19_19584393	12	35	9	0	0	0	-7.092944808	-3.128933575	0.00021232	0.358440249
Chr19_19584396	12	35	9	0	0	0	-7.092944808	-3.128933575	0.00021232	0.358440249
Chr14_8050640	0	3	3	24	30	17	3.857511649	-2.369625068	0.000212996	0.35916184
Chr11_23819045	271	115	14	13	7	5	-3.099001664	-0.821162301	0.000213688	0.359251119
Chr11_23819046	271	115	14	13	7	5	-3.099001664	-0.821162301	0.000213688	0.359251119
Chr11_23819050	271	115	14	13	7	5	-3.099001664	-0.821162301	0.000213688	0.359251119
Chr09_10352477	531	1	156	4	5	0	-5.523237829	-0.079866759	0.000213676	0.359251119
Chr14_15829046	229	85	11	5	8	4	-3.294286248	-1.142854216	0.000214221	0.359609239
Chr14_15829047	229	85	11	5	8	4	-3.294286248	-1.142854216	0.000214221	0.359609239
Chr09_10352473	531	1	155	4	5	0	-5.519247866	-0.083638752	0.000216014	0.362348385
Chr10_10856012	92	120	27	7	6	7	-2.875323773	-1.239513672	0.000217059	0.362779334
Chr10_10856013	92	120	27	7	6	7	-2.875323773	-1.239513672	0.000217059	0.362779334
Chr14_15829053	227	85	11	5	8	4	-3.287099743	-1.149076319	0.00021866	0.362779334
Chr17_2038760	19	1	1	109	16	31	3.784175929	-1.377818783	0.00021869	0.362779334
Chr17_2038763	19	1	1	109	16	31	3.784175929	-1.377818783	0.00021869	0.362779334
Chr17_2038764	19	1	1	109	16	31	3.784175929	-1.377818783	0.00021869	0.362779334
Chr17_5407955	88	78	3	0	2	1	-4.836068668	-1.981148045	0.000217533	0.362779334
Chr17_5407956	88	78	3	0	2	1	-4.836068668	-1.981148045	0.000217533	0.362779334
Chr20_9646278	700	350	2	3	11	0	-5.367246909	0.384781963	0.000217924	0.362779334
Chr20_9646279	700	350	2	3	11	0	-5.367246909	0.384781963	0.000217924	0.362779334
Chr01_7909840	120	77	52	16	2	4	-2.910684401	-1.177154614	0.00021836	0.362779334
Chr01_7909846	120	77	52	16	2	4	-2.910684401	-1.177154614	0.00021836	0.362779334
Chr01_7909847	120	77	52	16	2	4	-2.910684401	-1.177154614	0.00021836	0.362779334
Chr06_14724204	410	173	11	8	14	8	-3.326560714	-0.319346826	0.000218223	0.362779334
Chr06_14724205	410	173	11	8	14	8	-3.326560714	-0.319346826	0.000218223	0.362779334
Chr09_8948262	178	88	22	4	8	8	-2.923005958	-1.168324677	0.000219287	0.363502495
Chr09_8948267	179	88	22	4	8	8	-2.926764429	-1.165156006	0.0002199	0.363981925
Chr09_8948268	179	88	22	4	8	8	-2.926764429	-1.165156006	0.0002199	0.363981925
Chr04_27574847	43	68	5	2	1	0	-4.520885112	-2.350365257	0.000221016	0.364221529
Chr04_27574848	43	68	5	2	1	0	-4.520885112	-2.350365257	0.000221016	0.364221529
Chr05_3357309	1	9	0	77	20	32	4.161755844	-1.616133094	0.000220784	0.364221529
Chr08_12439669	110	63	13	3	2	4	-3.445840736	-1.788911306	0.000220474	0.364221529
Chr08_12439670	110	63	13	3	2	4	-3.445840736	-1.788911306	0.000220474	0.364221529
Chr08_25604028	24	1	6	76	39	37	3.070852348	-1.306913738	0.000220906	0.364221529
Chr11_24103236	1	1	0	22	3	27	5.250239588	-2.713744153	0.000222961	0.364223905
Chr16_22036173	0	22	2	107	64	55	3.651264328	-0.801197604	0.0002224	0.364223905
Chr22_14159935	20	23	7	0	0	0	-6.807250031	-3.34900458	0.000222254	0.364223905
Chr01_36985627	193	150	6	2	8	0	-4.332572518	-1.020657243	0.000222845	0.364223905
Chr01_36985638	193	150	6	2	8	0	-4.332572518	-1.020657243	0.000222845	0.364223905
Chr01_36985639	193	150	6	2	8	0	-4.332572518	-1.020657243	0.000222845	0.364223905
Chr01_42282294	135	67	5	2	4	1	-3.953174435	-1.763964319	0.000222131	0.364223905
Chr06_33523324	31	34	30	158	63	148	2.51109717	0.112492862	0.000221574	0.364223905
Chr06_33523331	31	34	30	158	63	148	2.51109717	0.112492862	0.000221574	0.364223905
Chr09_7916527	182	130	33	9	4	13	-2.849162953	-0.834782944	0.000221858	0.364223905
Chr10_1978848	175	118	1	0	3	1	-5.190815252	-1.320662338	0.00022262	0.364223905
Chr10_1978849	175	118	1	0	3	1	-5.190815252	-1.320662338	0.00022262	0.364223905
Chr13_5725040	213	142	23	12	6	11	-2.824327862	-0.761997704	0.000224374	0.36559003
Chr13_5725041	213	142	23	12	6	11	-2.824327862	-0.761997704	0.000224374	0.36559003
Chr22_11509855	301	154	1	1	5	0	-5.318067478	-0.77604836	0.00022461	0.36559003
Chr22_11509856	301	154	1	1	5	0	-5.318067478	-0.77604836	0.00022461	0.36559003
Chr08_17906955	85	65	15	2	4	3	-3.3763486	-1.878402918	0.000224173	0.36559003
Chr01_4351850	337	213	65	10	33	1	-3.150361349	-0.073486671	0.000225522	0.366810192
Chr06_7178163	509	212	20	13	21	13	-3.007869991	0.03173416	0.00022663	0.367814674
Chr06_7178164	509	212	20	13	21	13	-3.007869991	0.03173416	0.00022663	0.367814674
Chr06_7178165	509	212	20	13	21	13	-3.007869991	0.03173416	0.00022663	0.367814674
Chr05_3449491	4	4	2	62	7	32	3.902095112	-1.894771455	0.000227319	0.368666448
Chr07_13601929	89	142	33	13	3	6	-2.969430854	-1.078633871	0.0002284	0.370152646
Chr02_1823973	8	8	1	96	17	20	3.544761438	-1.606596431	0.000229061	0.370689017
Chr02_1823974	8	8	1	96	17	20	3.544761438	-1.606596431	0.000229061	0.370689017
Chr09_735981	2	2	6	17	42	49	3.869293834	-1.68647993	0.000229506	0.371142175
Chr09_27846695	293	159	0	3	2	0	-5.585654807	-0.7871127	0.000229798	0.37134719
Chr13_24237723	514	250	7	9	16	7	-3.643229331	0.028494967	0.000232279	0.371355425
Chr16_22036165	0	21	2	92	64	52	3.598144901	-0.906289902	0.000231946	0.371355425
Chr17_13369891	262	135	24	7	17	9	-2.782182907	-0.654055541	0.000232227	0.371355425
Chr17_13369892	262	135	24	7	17	9	-2.782182907	-0.654055541	0.000232227	0.371355425
Chr17_13369893	262	135	24	7	17	9	-2.782182907	-0.654055541	0.000232227	0.371355425
Chr01_17402242	506	143	10	12	12	7	-3.392501291	-0.244910035	0.000232	0.371355425
Chr01_17402243	506	143	10	12	12	7	-3.392501291	-0.244910035	0.000232	0.371355425
Chr01_17402248	506	143	10	12	12	7	-3.392501291	-0.244910035	0.000232	0.371355425
Chr01_17402253	506	143	10	12	12	7	-3.392501291	-0.244910035	0.000232	0.371355425
Chr02_29238487	287	99	11	10	0	3	-3.972229247	-0.937794873	0.000230733	0.371355425
Chr02_29238488	287	99	11	10	0	3	-3.972229247	-0.937794873	0.000230733	0.371355425
Chr04_33645554	42	33	35	3	0	2	-3.87011758	-2.212015701	0.000231285	0.371355425
Chr04_33645555	42	33	35	3	0	2	-3.87011758	-2.212015701	0.000231285	0.371355425
Chr04_33645566	42	33	35	3	0	2	-3.87011758	-2.212015701	0.000231285	0.371355425
Chr04_33645567	42	33	35	3	0	2	-3.87011758	-2.212015701	0.000231285	0.371355425
Chr03_38898964	13	0	7	602	23	13	5.381417507	0.391305486	0.000232971	0.372197337
Chr02_7028989	168	63	10	7	2	2	-3.535425785	-1.552963886	0.00023323	0.372346814
Chr25_16692774	53	15	4	0	0	0	-7.030080894	-3.157341011	0.000235056	0.374464128
Chr25_16692776	53	15	4	0	0	0	-7.030080894	-3.157341011	0.000235056	0.374464128
Chr25_16692779	53	15	4	0	0	0	-7.030080894	-3.157341011	0.000235056	0.374464128
Chr10_18773601	174	122	2	3	3	2	-4.292287456	-1.261775433	0.000235488	0.374622336
Chr10_18773602	174	122	2	3	3	2	-4.292287456	-1.261775433	0.000235488	0.374622336
Chr12_17982745	148	91	14	4	7	5	-3.098986273	-1.359217667	0.000236621	0.37562787
Chr12_17982746	148	91	14	4	7	5	-3.098986273	-1.359217667	0.000236621	0.37562787
Chr15_2247002	0	0	0	14	3	24	7.341311497	-3.00715459	0.000236516	0.37562787
Chr10_28609727	2	0	0	58	8	4	5.485273132	-2.598167401	0.000237651	0.376001604
Chr10_28609728	2	0	0	58	8	4	5.485273132	-2.598167401	0.000237651	0.376001604
Chr21_13561966	139	127	24	10	13	3	-2.79720761	-1.053611289	0.000237692	0.376001604
Chr03_38898968	14	0	7	602	23	13	5.332899883	0.39237329	0.000237525	0.376001604
Chr09_10352463	529	6	155	7	13	1	-4.316741784	-0.035935385	0.000237258	0.376001604
Chr07_19012817	10	31	11	0	0	0	-7.033555102	-3.180043547	0.000240086	0.379254392
Chr07_19012818	10	31	11	0	0	0	-7.033555102	-3.180043547	0.000240086	0.379254392
Chr09_3897514	0	0	0	13	11	6	6.670025221	-3.532343169	0.000241232	0.380531106
Chr09_3897515	0	0	0	13	11	6	6.670025221	-3.532343169	0.000241232	0.380531106
Chr03_2439188	219	70	2	1	4	1	-4.540130313	-1.425921323	0.000242989	0.38254032
Chr07_24816019	330	194	45	34	8	12	-2.619190022	-0.165172131	0.000243016	0.38254032
Chr07_24816020	330	194	45	34	8	12	-2.619190022	-0.165172131	0.000243016	0.38254032
Chr12_27448913	676	288	9	22	14	4	-3.728305705	0.327366839	0.000244252	0.383680682
Chr12_27448914	676	288	9	22	14	4	-3.728305705	0.327366839	0.000244252	0.383680682
Chr08_27648557	31	17	13	1	0	0	-4.964796769	-3.111882029	0.000244089	0.383680682
Chr25_4044348	6	1	3	51	50	6	3.879902971	-1.953317385	0.000246056	0.385974885
Chr25_4044349	6	1	3	51	50	6	3.879902971	-1.953317385	0.000246056	0.385974885
Chr11_23458519	71	31	9	3	0	0	-4.317542784	-2.527709605	0.000248077	0.388150486
Chr11_23458520	71	31	9	3	0	0	-4.317542784	-2.527709605	0.000248077	0.388150486
Chr13_3400625	301	107	1	1	4	2	-4.778833035	-0.965517891	0.000248947	0.388150486
Chr13_3400626	301	107	1	1	4	2	-4.778833035	-0.965517891	0.000248947	0.388150486
Chr14_3993840	49	48	13	3	2	1	-3.486824869	-2.354422062	0.000248242	0.388150486
Chr18_13851483	192	142	23	11	7	11	-2.761814323	-0.812626242	0.000249797	0.388150486
Chr18_13851484	192	142	23	11	7	11	-2.761814323	-0.812626242	0.000249797	0.388150486
Contig004_299250	66	31	19	1	4	0	-3.795041702	-2.346959166	0.000250204	0.388150486
Contig004_299251	66	31	19	1	4	0	-3.795041702	-2.346959166	0.000250204	0.388150486
Contig004_299261	66	31	19	1	4	0	-3.795041702	-2.346959166	0.000250204	0.388150486
Contig004_299262	66	31	19	1	4	0	-3.795041702	-2.346959166	0.000250204	0.388150486
Contig466_1139	159	158	98	23	22	19	-2.120055266	-0.273380146	0.000248845	0.388150486
Chr03_8111246	22	36	4	0	0	0	-7.08445482	-3.126143246	0.000249005	0.388150486
Chr03_8111249	22	36	4	0	0	0	-7.08445482	-3.126143246	0.000249005	0.388150486
Chr05_34242437	0	0	1	29	5	16	5.638095988	-2.863120916	0.000249142	0.388150486
Chr07_12387876	139	57	4	3	2	1	-4.082053945	-1.848653227	0.000250084	0.388150486
Chr15_14014083	76	72	22	6	2	4	-3.104096028	-1.746535268	0.000251503	0.388292031
Chr15_14014084	76	72	22	6	2	4	-3.104096028	-1.746535268	0.000251503	0.388292031
Chr20_18293563	147	113	7	4	7	2	-3.533471834	-1.327691011	0.000250668	0.388292031
Contig392_3469	118	150	51	1	1	11	-3.731716446	-0.870245301	0.000250944	0.388292031
Chr04_11204628	162	59	13	8	3	2	-3.286927378	-1.557715728	0.000251187	0.388292031
Chr04_11204633	162	59	13	8	3	2	-3.286927378	-1.557715728	0.000251187	0.388292031
Chr04_11204634	162	59	13	8	3	2	-3.286927378	-1.557715728	0.000251187	0.388292031
Chr22_18016028	735	163	12	9	19	9	-3.545892551	0.160160843	0.000251907	0.388647856
Chr16_10492091	191	102	4	7	2	1	-4.019264091	-1.290705892	0.000252257	0.388688726
Chr03_2471495	55	69	10	2	0	2	-4.228715931	-2.148913692	0.000252452	0.388688726
Chr03_2471496	55	69	10	2	0	2	-4.228715931	-2.148913692	0.000252452	0.388688726
Chr15_6690694	27	18	31	1	2	0	-4.171103909	-2.64036274	0.000254033	0.390588877
Chr15_6690695	27	18	31	1	2	0	-4.171103909	-2.64036274	0.000254033	0.390588877
Chr01_37723021	64	81	17	7	2	1	-3.396944068	-1.828141393	0.000254874	0.390814012
Chr01_37723022	64	81	17	7	2	1	-3.396944068	-1.828141393	0.000254874	0.390814012
Chr03_394337	0	2	1	21	27	8	4.460618745	-2.759098957	0.000254817	0.390814012
Chr08_5816049	5	3	0	17	9	64	4.488729722	-1.855063462	0.000254355	0.390814012
Chr13_8269605	154	117	22	15	6	2	-2.980521466	-1.097187049	0.000255461	0.390874466
Chr17_18864506	565	199	13	14	17	10	-3.251154418	0.032044434	0.000256532	0.390874466
Chr17_18864512	565	199	13	14	17	10	-3.251154418	0.032044434	0.000256532	0.390874466
Chr17_18864518	565	199	13	14	17	10	-3.251154418	0.032044434	0.000256532	0.390874466
Chr17_18864519	565	199	13	14	17	10	-3.251154418	0.032044434	0.000256532	0.390874466
Chr23_14324718	35	42	14	3	1	0	-3.874946976	-2.564332631	0.000255624	0.390874466
Chr06_14781983	121	120	6	6	3	2	-3.701208463	-1.405493488	0.00025572	0.390874466
Chr06_14781984	121	120	6	6	3	2	-3.701208463	-1.405493488	0.00025572	0.390874466
Chr07_30530521	25	36	16	2	1	0	-4.078663032	-2.718748909	0.000256651	0.390874466
Chr07_30530522	25	36	16	2	1	0	-4.078663032	-2.718748909	0.000256651	0.390874466
Chr02_3772065	33	29	3	0	0	0	-7.037988685	-3.15754896	0.000257394	0.391739839
Chr13_11116729	304	172	13	10	7	11	-3.15332796	-0.513547038	0.000258921	0.392999745
Chr13_11116730	304	172	13	10	7	11	-3.15332796	-0.513547038	0.000258921	0.392999745
Chr13_11116733	304	172	13	10	7	11	-3.15332796	-0.513547038	0.000258921	0.392999745
Chr13_11116738	304	172	13	10	7	11	-3.15332796	-0.513547038	0.000258921	0.392999745
Chr14_3354398	78	108	5	2	4	1	-4.014218702	-1.714155654	0.000259774	0.393418515
Chr21_18166355	28	35	3	0	0	0	-7.11400083	-3.09890437	0.000260151	0.393418515
Chr21_18166356	28	35	3	0	0	0	-7.11400083	-3.09890437	0.000260151	0.393418515
Chr02_381229	0	0	0	13	7	10	6.743214011	-3.482347378	0.000260246	0.393418515
Chr03_31556991	1176	46	65	29	16	9	-3.52252433	0.601262297	0.000259788	0.393418515
Chr07_21923376	0	1	7	31	54	36	4.082543214	-1.632251828	0.000259792	0.393418515
Chr06_30585859	48	103	17	4	1	3	-3.721096622	-1.738059264	0.000260631	0.393472363
Chr06_30585865	48	103	17	4	1	3	-3.721096622	-1.738059264	0.000260631	0.393472363
Chr20_14362048	146	42	18	7	4	2	-3.117172107	-1.695764925	0.000261326	0.393728854
Chr20_14362049	146	42	18	7	4	2	-3.117172107	-1.695764925	0.000261326	0.393728854
Chr09_1281109	2	1	4	41	55	7	4.111070495	-1.996898735	0.000261311	0.393728854
Contig482_1627	0	0	0	9	8	15	6.921809624	-3.348664672	0.000263501	0.396474978
Contig482_1628	0	0	0	9	8	15	6.921809624	-3.348664672	0.000263501	0.396474978
Chr05_9606852	153	55	4	1	2	2	-4.309069585	-1.79943107	0.000263773	0.396619017
Chr17_12499085	83	27	5	0	2	0	-4.749776336	-2.574847441	0.000264201	0.396731959
Chr17_12499086	83	27	5	0	2	0	-4.749776336	-2.574847441	0.000264201	0.396731959
Chr03_13074373	13	17	12	129	37	38	2.698913982	-0.896547518	0.000264619	0.396829305
Chr03_13074377	13	17	12	129	37	38	2.698913982	-0.896547518	0.000264619	0.396829305
Chr21_14341582	260	116	4	6	1	4	-4.085773399	-0.98963725	0.000265736	0.397708632
Chr21_14341583	260	116	4	6	1	4	-4.085773399	-0.98963725	0.000265736	0.397708632
Chr22_7135151	58	20	8	1	1	0	-4.430231818	-2.852943126	0.000265706	0.397708632
Chr09_18647509	0	0	0	8	10	12	6.792389682	-3.448134737	0.000266239	0.397931959
Chr09_18647518	0	0	0	8	10	12	6.792389682	-3.448134737	0.000266239	0.397931959
Chr12_21878124	1	2	6	18	114	19	4.231773612	-1.429192364	0.00026788	0.398824975
Chr18_10109191	202	123	10	11	6	3	-3.237370819	-1.029119204	0.000267486	0.398824975
Chr18_10109192	202	123	10	11	6	3	-3.237370819	-1.029119204	0.000267486	0.398824975
Chr19_1753149	285	138	0	3	2	1	-5.154379719	-0.886659384	0.000267676	0.398824975
Chr19_1753150	285	138	0	3	2	1	-5.154379719	-0.886659384	0.000267676	0.398824975
Chr08_11664403	82	114	3	1	0	2	-5.077128149	-1.706238597	0.000268432	0.398824975
Chr08_11664404	82	114	3	1	0	2	-5.077128149	-1.706238597	0.000268432	0.398824975
Chr08_11664414	82	114	3	1	0	2	-5.077128149	-1.706238597	0.000268432	0.398824975
Chr08_11664415	82	114	3	1	0	2	-5.077128149	-1.706238597	0.000268432	0.398824975
Chr03_13074370	13	17	12	128	37	38	2.692678908	-0.901808708	0.000268842	0.399170178
Chr06_12159690	66	75	4	3	0	0	-4.789741644	-2.134164558	0.000269069	0.399244108
Chr10_23859470	253	98	28	9	17	8	-2.594279966	-0.792550685	0.000270787	0.400998991
Chr10_23859471	253	98	28	9	17	8	-2.594279966	-0.792550685	0.000270787	0.400998991
Chr18_15582063	113	64	6	1	3	2	-3.959818291	-1.892266917	0.00027072	0.400998991
Chr11_23414588	19	75	63	4	5	2	-3.537318556	-1.54401828	0.000273346	0.403494507
Chr15_18133119	2	14	9	194	32	30	3.550312356	-0.723195864	0.000275125	0.403494507
Chr15_18133121	2	14	9	194	32	30	3.550312356	-0.723195864	0.000275125	0.403494507
Chr16_9970856	508	267	6	11	6	11	-3.7809212	0.049191769	0.000275342	0.403494507
Chr16_9970869	508	267	6	11	6	11	-3.7809212	0.049191769	0.000275342	0.403494507
Chr16_9970870	508	267	6	11	6	11	-3.7809212	0.049191769	0.000275342	0.403494507
Chr26_6723227	94	39	14	4	2	2	-3.334762709	-2.1014917	0.000275103	0.403494507
Chr26_6723240	94	39	14	4	2	2	-3.334762709	-2.1014917	0.000275103	0.403494507
Chr01_34424633	0	1	0	50	3	11	5.973186167	-2.650372957	0.000273341	0.403494507
Chr01_34424634	0	1	0	50	3	11	5.973186167	-2.650372957	0.000273341	0.403494507
Chr02_8194792	0	0	0	22	3	15	7.172257743	-3.136580189	0.000273926	0.403494507
Chr03_401098	0	6	6	106	185	3	4.660878623	-0.625646709	0.00027387	0.403494507
Chr03_401099	0	6	6	106	185	3	4.660878623	-0.625646709	0.00027387	0.403494507
Chr03_7392304	54	73	5	3	0	0	-4.693811777	-2.217296625	0.00027354	0.403494507
Chr04_32626784	497	244	17	10	23	12	-3.122953539	0.070873332	0.000274397	0.403494507
Chr07_17800162	280	224	58	26	3	17	-2.825938607	-0.130260532	0.0002729	0.403494507
Chr01_4351842	338	214	65	10	34	1	-3.123252867	-0.066411258	0.00027669	0.404030833
Chr05_5913454	33	20	11	153	50	34	2.46393665	-0.687227874	0.000276738	0.404030833
Chr08_1602463	39	27	6	1	0	0	-5.080897345	-3.013655624	0.000276124	0.404030833
Chr08_1602471	39	27	6	1	0	0	-5.080897345	-3.013655624	0.000276124	0.404030833
Chr08_28214444	137	131	8	5	3	5	-3.533950135	-1.241384295	0.000276785	0.404030833
Chr08_28214445	137	131	8	5	3	5	-3.533950135	-1.241384295	0.000276785	0.404030833
Chr24_18374435	134	93	33	349	2036	41	3.800588315	2.445501764	0.000277314	0.404277612
Chr24_18374436	134	93	33	349	2036	41	3.800588315	2.445501764	0.000277314	0.404277612
Chr21_4279818	6	0	0	22	11	29	4.321558497	-2.480532598	0.000277632	0.404352698
Chr08_25604013	24	1	7	76	43	37	3.030509604	-1.268592446	0.000277725	0.404352698
Chr04_876670	5	6	3	6	80	42	3.798223661	-1.514485114	0.000278601	0.40536632
Chr10_18141691	100	169	5	5	2	3	-4.014284263	-1.207602844	0.000279912	0.405697785
Chr22_18172477	68	62	19	3	1	4	-3.422045102	-1.951031519	0.000279624	0.405697785
Chr22_18172481	68	62	19	3	1	4	-3.422045102	-1.951031519	0.000279624	0.405697785
Chr02_10704510	668	429	7	20	1	7	-4.413889081	0.535004137	0.000280092	0.405697785
Chr03_7090875	0	1	0	12	20	9	5.418956131	-3.13423724	0.000279734	0.405697785
Chr08_4920838	22	19	16	1	0	0	-4.989034857	-3.098697512	0.000279931	0.405697785
Chr08_4920839	22	19	16	1	0	0	-4.989034857	-3.098697512	0.000279931	0.405697785
Chr12_17982732	251	158	38	11	16	17	-2.47335222	-0.460354598	0.00028045	0.405955008
Chr13_21864642	213	86	10	4	7	5	-3.282634198	-1.199290331	0.000280633	0.405959654
Chr08_11883545	170	106	14	10	2	5	-3.228889893	-1.194675038	0.000282198	0.407698787
Chr08_11883546	170	106	14	10	2	5	-3.228889893	-1.194675038	0.000282198	0.407698787
Chr14_7660168	106	136	14	6	9	3	-3.131379496	-1.239098929	0.000283053	0.40840968
Chr14_7660169	106	136	14	6	9	3	-3.131379496	-1.239098929	0.000283053	0.40840968
Chr04_16687749	462	200	25	16	22	15	-2.746844907	-0.023746538	0.000284158	0.40947861
Chr04_16687750	462	200	25	16	22	15	-2.746844907	-0.023746538	0.000284158	0.40947861
Chr19_8616103	247	167	13	13	12	5	-3.013956489	-0.655662573	0.000284581	0.409824876
Chr21_14341599	235	140	16	14	5	8	-2.974091818	-0.777658282	0.000285368	0.410459871
Chr06_30939484	0	0	3	12	19	51	5.114442417	-2.029693754	0.000285387	0.410459871
Chr20_4278423	311	156	10	8	10	8	-3.232481526	-0.583887907	0.000285801	0.410793491
Chr11_4624985	607	135	13	21	10	6	-3.356940023	-0.079878516	0.000290512	0.412628131
Chr11_4624986	607	135	13	21	10	6	-3.356940023	-0.079878516	0.000290512	0.412628131
Chr11_8209191	505	207	38	20	36	10	-2.645310458	0.124494305	0.000289776	0.412628131
Chr11_8209192	505	207	38	20	36	10	-2.645310458	0.124494305	0.000289776	0.412628131
Chr13_9360201	10	18	18	0	0	0	-6.960196593	-3.247713276	0.000289872	0.412628131
Chr23_3923547	290	186	32	5	21	13	-2.817062286	-0.354986407	0.000290197	0.412628131
Chr23_3923548	290	186	32	5	21	13	-2.817062286	-0.354986407	0.000290197	0.412628131
Chr25_5264318	140	149	1	3	3	1	-4.552313076	-1.24439042	0.000290048	0.412628131
Chr26_12975560	232	107	13	7	6	8	-3.084695715	-0.976731322	0.000290724	0.412628131
Chr26_12975568	232	107	13	7	6	8	-3.084695715	-0.976731322	0.000290724	0.412628131
Chr02_10620873	291	180	16	21	7	6	-3.022871671	-0.485756858	0.00029132	0.412628131
Chr02_10620874	291	180	16	21	7	6	-3.022871671	-0.485756858	0.00029132	0.412628131
Chr03_7392308	53	73	5	3	0	0	-4.686270208	-2.223980868	0.00028916	0.412628131
Chr03_7392309	53	73	5	3	0	0	-4.686270208	-2.223980868	0.00028916	0.412628131
Chr03_7392317	53	73	5	3	0	0	-4.686270208	-2.223980868	0.00028916	0.412628131
Chr03_40816872	178	27	8	1	4	1	-4.05912203	-1.850046689	0.000288662	0.412628131
Chr03_40816876	178	27	8	1	4	1	-4.05912203	-1.850046689	0.000288662	0.412628131
Chr03_40816877	178	27	8	1	4	1	-4.05912203	-1.850046689	0.000288662	0.412628131
Chr04_33197156	391	89	11	5	5	9	-3.528137667	-0.676330442	0.00029148	0.412628131
Chr04_33197157	391	89	11	5	5	9	-3.528137667	-0.676330442	0.00029148	0.412628131
Chr04_33197158	391	89	11	5	5	9	-3.528137667	-0.676330442	0.00029148	0.412628131
Chr06_19082946	137	121	29	10	2	9	-2.971117322	-1.065572723	0.000290734	0.412628131
Chr08_15305819	92	183	29	16	3	5	-3.082200002	-0.899408493	0.000288852	0.412628131
Chr08_15305820	92	183	29	16	3	5	-3.082200002	-0.899408493	0.000288852	0.412628131
Chr13_8269633	108	41	4	2	0	1	-4.593592718	-2.214829205	0.000293343	0.414744172
Chr04_24432608	0	0	0	33	4	7	7.162187698	-3.128990384	0.000293173	0.414744172
Chr25_16277376	108	28	6	2	0	1	-4.462223006	-2.327582325	0.000293831	0.415172251
Chr08_26155632	207	95	19	1	13	1	-3.580871555	-1.118344897	0.000294235	0.415482205
Chr01_27677093	222	105	13	9	8	6	-2.969274458	-1.008533221	0.000294935	0.415948607
Chr01_27677094	222	105	13	9	8	6	-2.969274458	-1.008533221	0.000294935	0.415948607
Chr18_17569752	147	92	1	0	3	0	-5.338424544	-1.607955819	0.000297999	0.418956583
Chr18_17569753	147	92	1	0	3	0	-5.338424544	-1.607955819	0.000297999	0.418956583
Chr18_17569763	147	92	1	0	3	0	-5.338424544	-1.607955819	0.000297999	0.418956583
Chr01_26008681	65	35	11	3	0	1	-3.931769343	-2.461670414	0.000297785	0.418956583
Chr02_1477188	233	226	25	15	10	15	-2.762012618	-0.364273253	0.000297888	0.418956583
Chr11_2109720	21	28	11	0	1	0	-4.998140855	-3.072692002	0.000299921	0.420950295
Chr11_4635598	652	141	12	16	16	6	-3.393694702	-0.000494552	0.000299979	0.420950295
Chr04_36029633	12	1	0	28	21	42	3.865678312	-1.943648592	0.000299879	0.420950295
Chr11_17533445	205	132	22	10	17	4	-2.761986972	-0.834632235	0.000300386	0.421259331
Chr10_23769592	171	85	7	3	7	1	-3.694313417	-1.428037404	0.000301779	0.421373885
Chr10_23769593	171	85	7	3	7	1	-3.694313417	-1.428037404	0.000301779	0.421373885
Chr23_808165	9	0	0	29	14	31	4.050919784	-2.260318738	0.000300778	0.421373885
Chr02_1477189	233	225	25	15	10	15	-2.758469456	-0.367292698	0.000301147	0.421373885
Chr05_5913455	33	20	11	153	50	33	2.455197021	-0.694425486	0.000301617	0.421373885
Chr05_5913458	33	20	11	153	50	33	2.455197021	-0.694425486	0.000301617	0.421373885
Chr08_4933914	2	3	2	36	7	34	4.014494856	-2.186230317	0.000301424	0.421373885
Chr20_21578283	3	3	4	16	50	21	3.563093028	-2.073543515	0.00030318	0.421498634
Chr20_21578295	3	3	4	16	50	21	3.563093028	-2.073543515	0.00030318	0.421498634
Chr25_14789722	37	36	14	1	2	1	-3.71635064	-2.622701568	0.000302759	0.421498634
Chr04_35259500	4	4	1	57	2	66	4.553260078	-1.512377856	0.000302979	0.421498634
Chr04_35259512	4	4	1	57	2	66	4.553260078	-1.512377856	0.000302979	0.421498634
Chr09_3897667	11	8	5	40	68	15	2.883090174	-1.629520466	0.000302678	0.421498634
Chr09_3897668	11	8	5	40	68	15	2.883090174	-1.629520466	0.000302678	0.421498634
Contig231_5809	128	25	6	3	1	0	-4.286170805	-2.216630334	0.000303668	0.421615767
Chr02_74203	570	220	14	11	25	7	-3.285516726	0.091275891	0.000304531	0.421615767
Chr02_74207	570	220	14	11	25	7	-3.285516726	0.091275891	0.000304531	0.421615767
Chr02_1152000	24	3	0	26	46	87	3.761749482	-1.10942721	0.000304459	0.421615767
Chr05_32710374	43	9	7	0	0	0	-6.811018088	-3.33532343	0.000304576	0.421615767
Chr05_32710375	43	9	7	0	0	0	-6.811018088	-3.33532343	0.000304576	0.421615767
Chr05_32710382	43	9	7	0	0	0	-6.811018088	-3.33532343	0.000304576	0.421615767
Chr15_470006	0	0	1	30	5	14	5.584557018	-2.905181632	0.000305026	0.421977998
Chr10_25886826	26	79	51	5	4	3	-3.310113441	-1.60000393	0.00030565	0.422322631
Chr10_25886827	26	79	51	5	4	3	-3.310113441	-1.60000393	0.00030565	0.422322631
Chr04_1979205	50	51	32	2	6	0	-3.542832548	-1.99599025	0.00030748	0.424329357
Chr04_1979206	50	51	32	2	6	0	-3.542832548	-1.99599025	0.00030748	0.424329357
Chr15_399550	2	2	1	21	25	9	3.909986653	-2.750858312	0.000308549	0.425543851
Chr01_25786670	640	326	50	42	34	25	-2.457024193	0.612134848	0.000309494	0.425802924
Chr01_25786671	640	326	50	42	34	25	-2.457024193	0.612134848	0.000309494	0.425802924
Chr05_29220531	18	9	18	0	0	0	-6.837009017	-3.341370187	0.000309317	0.425802924
Chr05_29220532	18	9	18	0	0	0	-6.837009017	-3.341370187	0.000309317	0.425802924
Chr22_18016019	734	163	10	9	18	9	-3.573251102	0.149832033	0.000310764	0.42622973
Chr22_18016020	734	163	10	9	18	9	-3.573251102	0.149832033	0.000310764	0.42622973
Chr01_39248111	447	319	48	37	35	18	-2.399977338	0.374212579	0.000311493	0.42622973
Chr01_39248112	447	319	48	37	35	18	-2.399977338	0.374212579	0.000311493	0.42622973
Chr02_7028976	168	63	10	7	4	2	-3.307159169	-1.535706792	0.000311699	0.42622973
Chr03_650175	69	72	9	1	0	3	-4.268889611	-2.041554575	0.000310568	0.42622973
Chr03_650176	69	72	9	1	0	3	-4.268889611	-2.041554575	0.000310568	0.42622973
Chr03_1273776	109	57	8	3	3	2	-3.531988462	-1.928246831	0.000311559	0.42622973
Chr09_12072605	100	71	38	10	0	0	-3.840960064	-1.512022361	0.00031153	0.42622973
Chr09_26085355	0	0	0	10	10	7	6.557029222	-3.622803311	0.000310634	0.42622973
Chr24_10332918	170	134	14	12	8	4	-2.956152975	-1.013043709	0.000313967	0.42829007
Chr24_10332919	170	134	14	12	8	4	-2.956152975	-1.013043709	0.000313967	0.42829007
Chr05_8843618	463	176	15	5	2	14	-3.770917229	-0.225559328	0.000313775	0.42829007
Chr05_8843619	463	176	15	5	2	14	-3.770917229	-0.225559328	0.000313775	0.42829007
Chr02_1477202	227	210	22	15	10	13	-2.765344168	-0.451080282	0.000314848	0.428970716
Chr02_1477203	227	210	22	15	10	13	-2.765344168	-0.451080282	0.000314848	0.428970716
Chr12_27165975	651	317	10	23	18	4	-3.595999609	0.367669851	0.000315838	0.429077746
Chr12_27165976	651	317	10	23	18	4	-3.595999609	0.367669851	0.000315838	0.429077746
Chr18_21304791	7	2	3	411	9	2	5.515969298	-0.210711566	0.00031588	0.429077746
Chr07_6149040	434	159	0	1	4	0	-5.886308978	-0.481296533	0.000315458	0.429077746
Chr07_6149041	434	159	0	1	4	0	-5.886308978	-0.481296533	0.000315458	0.429077746
Chr17_13369878	242	115	24	6	17	8	-2.730469655	-0.789396191	0.00031626	0.429334939
Chr05_34243221	0	1	0	28	4	17	5.719147342	-2.883290537	0.000316706	0.429680209
Chr11_28287180	346	148	3	4	8	4	-3.954132006	-0.62828802	0.000317117	0.429719553
Chr11_28287181	346	148	3	4	8	4	-3.954132006	-0.62828802	0.000317117	0.429719553
Chr24_5721072	226	222	32	8	28	5	-2.852146828	-0.369874989	0.000318389	0.429889249
Chr24_5721073	226	222	32	8	28	5	-2.852146828	-0.369874989	0.000318389	0.429889249
Chr24_5721080	226	222	32	8	28	5	-2.852146828	-0.369874989	0.000318389	0.429889249
Chr25_16093155	29	23	16	0	0	1	-5.086562913	-2.926480829	0.000317791	0.429889249
Chr25_16093159	29	23	16	0	0	1	-5.086562913	-2.926480829	0.000317791	0.429889249
Chr05_8013050	84	52	6	0	3	1	-4.195260224	-2.207633508	0.000318205	0.429889249
Chr04_27912828	0	0	0	8	8	15	6.885963683	-3.378841252	0.000318899	0.430320174
Chr15_12023919	141	84	8	3	6	0	-3.878066896	-1.564671587	0.000320586	0.430673821
Chr15_12023920	141	84	8	3	6	0	-3.878066896	-1.564671587	0.000320586	0.430673821
Chr01_29864377	324	151	15	16	13	7	-2.876698846	-0.509345304	0.000321267	0.430673821
Chr01_29864383	324	151	15	16	13	7	-2.876698846	-0.509345304	0.000321267	0.430673821
Chr01_29864384	324	151	15	16	13	7	-2.876698846	-0.509345304	0.000321267	0.430673821
Chr04_32626777	497	244	16	10	23	12	-3.118924847	0.067479445	0.00032114	0.430673821
Chr04_32626778	497	244	16	10	23	12	-3.118924847	0.067479445	0.00032114	0.430673821
Chr04_34378879	166	52	7	2	5	1	-3.833389379	-1.701547045	0.000321069	0.430673821
Chr04_34378880	166	52	7	2	5	1	-3.833389379	-1.701547045	0.000321069	0.430673821
Chr04_34378886	166	52	7	2	5	1	-3.833389379	-1.701547045	0.000321069	0.430673821
Chr09_5788736	66	3	12	0	0	0	-7.221805317	-3.007036294	0.000321187	0.430673821
Chr16_20587301	27	25	4	0	0	0	-6.864476099	-3.297445578	0.000323536	0.432320412
Chr16_20587304	27	25	4	0	0	0	-6.864476099	-3.297445578	0.000323536	0.432320412
Chr16_20587305	27	25	4	0	0	0	-6.864476099	-3.297445578	0.000323536	0.432320412
Chr23_14324742	119	125	40	19	2	3	-2.996387491	-1.021028276	0.00032402	0.432320412
Chr23_14324743	119	125	40	19	2	3	-2.996387491	-1.021028276	0.00032402	0.432320412
Chr23_14324744	119	125	40	19	2	3	-2.996387491	-1.021028276	0.00032402	0.432320412
Chr03_1273781	107	57	8	3	3	2	-3.519161567	-1.93911646	0.000324225	0.432320412
Chr03_1273782	107	57	8	3	3	2	-3.519161567	-1.93911646	0.000324225	0.432320412
Chr07_10554925	256	129	17	2	4	11	-3.467128417	-0.805146254	0.000323796	0.432320412
Chr26_1856366	457	297	0	4	6	2	-5.0700666	-0.032307752	0.000325032	0.432883482
Chr26_1856367	457	297	0	4	6	2	-5.0700666	-0.032307752	0.000325032	0.432883482
Chr18_3160099	0	0	1	14	16	9	5.265796224	-3.182539474	0.00032542	0.433143222
Chr01_28595524	25	27	25	75	76	128	2.453281402	-0.228214315	0.000326793	0.434713816
Chr03_11897084	646	255	28	18	15	25	-2.944797782	0.354577112	0.000329681	0.436747552
Chr03_11897095	646	255	28	18	15	25	-2.944797782	0.354577112	0.000329681	0.436747552
Chr03_11897096	646	255	28	18	15	25	-2.944797782	0.354577112	0.000329681	0.436747552
Chr03_38140013	123	51	5	3	2	0	-4.237184346	-1.990100151	0.000329162	0.436747552
Chr03_38140014	123	51	5	3	2	0	-4.237184346	-1.990100151	0.000329162	0.436747552
Chr06_13907098	78	76	8	0	0	3	-4.682754217	-1.977146518	0.000329391	0.436747552
Chr06_30583884	10	59	49	1	3	0	-4.586118107	-1.959977561	0.000328802	0.436747552
Chr03_5043252	1	0	3	37	26	8	4.33738446	-2.475933702	0.000330191	0.43716543
Contig231_5813	128	24	6	3	1	0	-4.273523223	-2.227443798	0.000330395	0.437178469
Chr11_20622777	30	73	16	2	0	2	-4.201509993	-2.174622736	0.000330884	0.43756791
Chr02_74186	583	229	26	28	20	16	-2.766553506	0.22951625	0.000331275	0.437828091
Chr06_3816330	9	3	0	52	11	27	3.73870376	-2.053816351	0.000331846	0.438067626
Chr06_3816337	9	3	0	52	11	27	3.73870376	-2.053816351	0.000331846	0.438067626
Chr13_1742441	44	19	7	1	0	0	-4.995837622	-3.080205403	0.000333409	0.438587096
Chr13_1742442	44	19	7	1	0	0	-4.995837622	-3.080205403	0.000333409	0.438587096
Chr01_42790715	145	64	17	7	3	5	-3.013765094	-1.523358661	0.000332687	0.438587096
Chr01_42790716	145	64	17	7	3	5	-3.013765094	-1.523358661	0.000332687	0.438587096
Chr09_14818444	60	41	7	3	0	0	-4.325312989	-2.523796232	0.000333242	0.438587096
Chr09_14818445	60	41	7	3	0	0	-4.325312989	-2.523796232	0.000333242	0.438587096
Chr11_19274482	68	59	14	5	2	0	-3.656479417	-2.084808234	0.000334497	0.43873542
Chr11_19274483	68	59	14	5	2	0	-3.656479417	-2.084808234	0.000334497	0.43873542
Chr24_1733763	0	0	0	6	18	8	6.810162549	-3.426221292	0.000334482	0.43873542
Chr24_1733764	0	0	0	6	18	8	6.810162549	-3.426221292	0.000334482	0.43873542
Chr03_18565123	84	72	27	8	7	1	-2.913001224	-1.629159954	0.000334207	0.43873542
Chr06_25972175	230	104	19	11	14	3	-2.832347835	-0.929572097	0.000336288	0.44056954
Chr06_25972176	230	104	19	11	14	3	-2.832347835	-0.929572097	0.000336288	0.44056954
Chr12_25626936	33	18	4	0	0	0	-6.762214208	-3.373355498	0.000338116	0.442707073
Chr16_2932772	40	34	4	1	0	0	-5.189037547	-2.926449876	0.00033967	0.444483684
Chr25_2229533	137	95	14	4	10	1	-3.272486896	-1.397312909	0.000340109	0.444540055
Chr25_2229534	137	95	14	4	10	1	-3.272486896	-1.397312909	0.000340109	0.444540055
Chr25_2229524	136	95	14	4	10	1	-3.268146523	-1.401040354	0.000340746	0.445115018
Chr18_6989198	0	1	1	39	4	16	5.066069723	-2.671623838	0.000341743	0.446158121
Chr11_26369516	0	1	0	29	5	13	5.615081232	-2.968234571	0.00034375	0.447832278
Chr15_14391964	50	58	20	155	71	182	2.403106121	0.300060314	0.00034372	0.447832278
Chr15_14391966	50	58	20	155	71	182	2.403106121	0.300060314	0.00034372	0.447832278
Chr18_21127322	0	0	0	15	12	4	6.671608876	-3.526224644	0.000343822	0.447832278
Chr07_9897480	121	109	30	10	8	9	-2.525467535	-1.1282979	0.000344507	0.44820521
Chr07_9897481	121	109	30	10	8	9	-2.525467535	-1.1282979	0.000344507	0.44820521
Chr12_7751196	19	11	11	0	0	0	-6.576216956	-3.530139443	0.000345235	0.448892442
Chr19_15283125	49	31	8	2	1	0	-4.037660021	-2.745743343	0.000346918	0.450300979
Chr19_15283126	49	31	8	2	1	0	-4.037660021	-2.745743343	0.000346918	0.450300979
Chr19_15283127	49	31	8	2	1	0	-4.037660021	-2.745743343	0.000346918	0.450300979
Chr17_17140336	123	42	4	2	2	1	-4.052951816	-2.084000046	0.000348065	0.450305788
Chr17_17140340	123	42	4	2	2	1	-4.052951816	-2.084000046	0.000348065	0.450305788
Chr22_6989862	377	107	27	12	13	14	-2.69216432	-0.462127404	0.000348056	0.450305788
Chr22_6989863	377	107	27	12	13	14	-2.69216432	-0.462127404	0.000348056	0.450305788
Chr22_15254572	145	129	4	2	6	0	-4.334238529	-1.310663392	0.000347685	0.450305788
Chr06_12749837	66	86	25	5	5	5	-2.890468387	-1.619072766	0.000348524	0.450305788
Chr06_12749838	66	86	25	5	5	5	-2.890468387	-1.619072766	0.000348524	0.450305788
Chr09_19224730	231	115	16	9	10	8	-2.826930275	-0.890096074	0.000348484	0.450305788
Chr21_710455	5	5	0	10	79	19	4.09178692	-1.856046616	0.000349342	0.451104206
Chr25_2869699	0	1	2	17	26	10	4.345968902	-2.79213426	0.000349627	0.451213363
Chr18_4760648	249	128	15	17	7	4	-2.979679484	-0.804013604	0.000350546	0.451621795
Chr24_2869249	1	0	1	3	56	13	5.462856782	-2.427880576	0.000350369	0.451621795
Chr05_2697297	0	0	0	27	3	10	7.088490797	-3.197250448	0.000350363	0.451621795
Chr12_26620910	0	9	0	5	103	106	5.188837298	-0.766876033	0.000352462	0.453393557
Chr04_19892393	142	79	5	4	1	3	-3.84254781	-1.624502391	0.000352526	0.453393557
Chr04_19892394	142	79	5	4	1	3	-3.84254781	-1.624502391	0.000352526	0.453393557
Chr15_470086	0	2	0	41	9	9	5.075407386	-2.738097315	0.000353003	0.453747129
Chr07_6481184	607	186	7	9	14	9	-3.587392189	0.011874334	0.000353271	0.453832493
Chr26_9046759	193	198	34	27	12	8	-2.509119803	-0.472947965	0.000355031	0.455834062
Chr19_19737349	0	0	1	16	11	11	5.254584551	-3.192431341	0.000357096	0.457962596
Chr19_19737363	0	0	1	16	11	11	5.254584551	-3.192431341	0.000357096	0.457962596
Chr14_21827995	133	96	11	8	6	2	-3.129668972	-1.42463252	0.000358359	0.45867757
Chr02_74198	570	220	14	12	25	8	-3.213013438	0.098062164	0.000358797	0.45867757
Chr02_74199	570	220	14	12	25	8	-3.213013438	0.098062164	0.000358797	0.45867757
Chr03_11412034	291	189	40	24	19	17	-2.300919993	-0.230366237	0.000358191	0.45867757
Chr03_11412035	291	189	40	24	19	17	-2.300919993	-0.230366237	0.000358191	0.45867757
Chr05_20333919	364	252	55	36	20	24	-2.264395559	0.150161873	0.000359081	0.45867757
Chr05_20333920	364	252	55	36	20	24	-2.264395559	0.150161873	0.000359081	0.45867757
Chr01_27039049	275	201	16	20	9	8	-2.918121824	-0.432476234	0.000359376	0.458793548
Chr07_6481191	606	185	7	9	14	9	-3.583279937	0.008170277	0.000359661	0.458896385
Chr11_3123202	22	7	17	0	0	0	-6.805212023	-3.363102118	0.000359991	0.45905696
Chr16_11821785	75	92	20	5	1	5	-3.327400732	-1.626926999	0.0003608	0.459649838
Chr26_13839894	14	16	21	26	1459	20	5.111379112	1.711873583	0.000360864	0.459649838
Chr15_2318535	0	0	0	13	5	13	6.839180402	-3.412020675	0.000361566	0.460283161
Chr02_35387409	63	12	3	0	0	0	-7.069582457	-3.119421619	0.000361846	0.460379174
Chr22_4429592	97	29	21	110	193	73	2.118138409	0.083603134	0.000363226	0.461613268
Contig005_219599	168	119	16	1	1	8	-3.84601076	-1.150166095	0.00036306	0.461613268
Contig004_319027	53	50	22	0	5	0	-4.00049966	-2.171919276	0.000363751	0.462019051
Chr20_5861682	171	153	1	1	4	2	-4.612556733	-1.120219853	0.000365941	0.46401405
Chr20_5861683	171	153	1	1	4	2	-4.612556733	-1.120219853	0.000365941	0.46401405
Chr25_16512409	6	1	0	68	3	28	4.627266199	-1.98737216	0.000365535	0.46401405
Chr25_9871733	0	1	1	3	116	4	5.980135577	-1.809227577	0.000366985	0.464667255
Chr25_17204785	0	0	0	15	16	3	6.781146114	-3.436994079	0.000367076	0.464667255
Chr06_24511198	370	231	42	23	33	16	-2.347918002	0.03747329	0.000366754	0.464667255
Chr12_25573767	323	185	0	1	4	0	-5.740737396	-0.619547845	0.00036941	0.466746836
Chr23_15874302	0	0	0	5	9	20	7.085295271	-3.223964857	0.000369539	0.466746836
Contig013_92832	75	4	57	3	1	0	-4.574060004	-1.994401513	0.000369756	0.466746836
Contig013_92833	75	4	57	3	1	0	-4.574060004	-1.994401513	0.000369756	0.466746836
Chr05_5037895	157	80	33	15	8	7	-2.410465747	-1.131365108	0.000369264	0.466746836
Chr11_4563957	623	122	17	14	15	12	-3.12770208	-0.050283284	0.000370381	0.467012304
Chr11_4563958	623	122	17	14	15	12	-3.12770208	-0.050283284	0.000370381	0.467012304
Chr07_13226995	203	129	3	1	7	2	-4.135589266	-1.109594356	0.000371068	0.467093042
Chr07_13226996	203	129	3	1	7	2	-4.135589266	-1.109594356	0.000371068	0.467093042
Chr09_26822665	56	119	17	7	3	0	-3.737996361	-1.579215453	0.000370936	0.467093042
Chr18_12248005	157	96	1	3	0	1	-5.003252979	-1.527550987	0.000371566	0.467196115
Chr18_12248006	157	96	1	3	0	1	-5.003252979	-1.527550987	0.000371566	0.467196115
Chr20_8142504	49	59	11	4	1	1	-3.610013496	-2.261452342	0.000372472	0.467812681
Chr20_8142518	49	59	11	4	1	1	-3.610013496	-2.261452342	0.000372472	0.467812681
Chr09_5130744	21	13	7	0	0	0	-6.478841554	-3.595950625	0.000374059	0.469544288
Chr20_12494688	351	217	12	14	18	5	-3.139667461	-0.271167852	0.00037533	0.470351962
Chr20_12494689	351	217	12	14	18	5	-3.139667461	-0.271167852	0.00037533	0.470351962
Chr03_31368758	176	134	20	4	17	2	-3.099988255	-0.962632758	0.000375303	0.470351962
Chr03_15113448	0	0	0	28	7	4	6.958420539	-3.29287235	0.000375998	0.470926661
Chr23_7392674	72	67	10	4	2	2	-3.436013975	-2.017041625	0.000377104	0.472048942
Chr15_4020789	0	0	2	10	27	14	4.823833997	-2.808365865	0.000377426	0.472189866
Chr07_32395205	129	106	69	19	3	11	-2.590037883	-0.812202401	0.000378034	0.472424098
Chr07_32395206	129	106	69	19	3	11	-2.590037883	-0.812202401	0.000378034	0.472424098
Chr11_4633594	612	138	12	13	13	11	-3.277670815	-0.059588066	0.000379763	0.472589537
Chr11_4633595	612	138	12	13	13	11	-3.277670815	-0.059588066	0.000379763	0.472589537
Chr11_8209179	516	260	66	41	37	27	-2.164941628	0.434651901	0.00037964	0.472589537
Chr18_6119640	26	10	2	63	41	33	2.669797166	-1.405211882	0.000380724	0.472589537
Chr18_6119641	26	10	2	63	41	33	2.669797166	-1.405211882	0.000380724	0.472589537
Chr26_15157223	84	106	12	1	7	0	-3.977280491	-1.618606857	0.000379559	0.472589537
Contig005_219591	167	118	16	1	1	8	-3.836576984	-1.158514779	0.000380053	0.472589537
Chr02_1844286	21	22	3	89	58	31	2.590382739	-1.073390153	0.000380346	0.472589537
Chr02_1844287	21	22	3	89	58	31	2.590382739	-1.073390153	0.000380346	0.472589537
Chr03_5510903	1	0	0	12	4	17	5.411870096	-3.284078362	0.000379506	0.472589537
Chr03_5510904	1	0	0	12	4	17	5.411870096	-3.284078362	0.000379506	0.472589537
Chr05_11200744	111	138	22	10	4	8	-2.8759819	-1.108056336	0.000381107	0.472589537
Chr05_11200745	111	138	22	10	4	8	-2.8759819	-1.108056336	0.000381107	0.472589537
Chr09_3897262	0	0	0	21	12	3	6.846111849	-3.383634079	0.000380414	0.472589537
Chr21_14341613	136	107	14	10	5	4	-2.976415785	-1.291898186	0.000383333	0.473522444
Chr21_14341614	136	107	14	10	5	4	-2.976415785	-1.291898186	0.000383333	0.473522444
Contig026_51265	467	228	14	12	25	5	-3.207830156	-0.03742617	0.000383133	0.473522444
Contig026_51266	467	228	14	12	25	5	-3.207830156	-0.03742617	0.000383133	0.473522444
Contig026_51269	467	228	14	12	25	5	-3.207830156	-0.03742617	0.000383133	0.473522444
Contig026_51270	467	228	14	12	25	5	-3.207830156	-0.03742617	0.000383133	0.473522444
Contig026_51274	467	228	14	12	25	5	-3.207830156	-0.03742617	0.000383133	0.473522444
Chr19_16614860	86	94	20	8	7	3	-2.810591781	-1.514335544	0.000384584	0.474546545
Chr07_13226989	203	127	3	1	7	2	-4.124284154	-1.119696083	0.00038457	0.474546545
Chr24_13905017	119	38	36	6	9	3	-2.700325205	-1.596719521	0.000385023	0.474827506
Chr04_23254334	244	166	3	4	6	5	-3.826696851	-0.795898349	0.000385867	0.475347311
Chr04_23254335	244	166	3	4	6	5	-3.826696851	-0.795898349	0.000385867	0.475347311
Chr14_4911498	0	0	0	10	10	6	6.486887946	-3.674524204	0.000386835	0.476018059
Chr16_22035173	0	0	0	17	8	5	6.639641123	-3.552840004	0.000386726	0.476018059
Chr18_1979006	17	18	20	1	0	0	-5.038876214	-3.066293212	0.000387495	0.476459856
Chr05_3164070	0	0	0	5	14	11	6.78339127	-3.454710713	0.000387618	0.476459856
Chr05_34426289	124	87	5	5	2	0	-4.147362857	-1.668234309	0.000387888	0.476531555
Chr07_13390830	56	29	3	0	1	0	-5.239361684	-2.863784461	0.000388251	0.476717934
Chr24_1675524	170	101	40	13	18	2	-2.582209253	-0.937521219	0.00038884	0.476920169
Chr24_1675525	170	101	40	13	18	2	-2.582209253	-0.937521219	0.00038884	0.476920169
Chr26_2960601	350	46	31	9	8	10	-2.914592857	-0.780241276	0.000389192	0.477092155
Chr23_6355788	318	148	1	2	6	0	-4.953288245	-0.749671165	0.000390029	0.477596734
Chr23_6355789	318	148	1	2	6	0	-4.953288245	-0.749671165	0.000390029	0.477596734
Chr14_12563207	158	89	4	6	3	1	-3.78364734	-1.49134737	0.000391609	0.478749729
Chr14_12563218	158	89	4	6	3	1	-3.78364734	-1.49134737	0.000391609	0.478749729
Chr07_1473396	0	2	4	16	37	26	4.006828906	-2.181093496	0.000391523	0.478749729
Chr21_14569354	22	19	20	1	1	0	-4.312129913	-2.962050941	0.000394314	0.481010835
Chr21_14569364	22	19	20	1	1	0	-4.312129913	-2.962050941	0.000394314	0.481010835
Chr03_12121382	17	10	14	61	31	83	2.733364328	-0.921514502	0.000393897	0.481010835
Chr03_12121383	17	10	14	61	31	83	2.733364328	-0.921514502	0.000393897	0.481010835
Chr12_7588505	148	343	51	34	13	11	-2.678878781	-0.030081175	0.000395053	0.48119387
Chr12_7588518	148	343	51	34	13	11	-2.678878781	-0.030081175	0.000395053	0.48119387
Chr26_13839890	10	14	18	20	1327	17	5.21987681	1.567662861	0.000395105	0.48119387
Chr13_11578845	333	107	4	4	7	5	-3.723500994	-0.807179732	0.000398359	0.482389567
Chr13_11578846	333	107	4	4	7	5	-3.723500994	-0.807179732	0.000398359	0.482389567
Chr17_3638544	14	25	7	0	0	0	-6.7532238	-3.393503392	0.00039769	0.482389567
Chr20_13763925	95	60	6	4	2	1	-3.667928496	-2.023782649	0.000396926	0.482389567
Chr22_4429588	97	29	22	111	193	73	2.104111257	0.089630925	0.000398464	0.482389567
Chr23_12361146	120	55	5	4	2	1	-3.762156987	-1.943028234	0.000396957	0.482389567
Contig005_115877	15	12	13	0	0	0	-6.629287741	-3.495543719	0.000396956	0.482389567
Contig357_7553	110	115	19	11	2	0	-3.624430053	-1.351948369	0.000398683	0.482389567
Contig357_7554	110	115	19	11	2	0	-3.624430053	-1.351948369	0.000398683	0.482389567
Chr03_423118	513	218	15	24	13	11	-3.023444297	0.03138229	0.000399304	0.482389567
Chr03_423129	513	218	15	24	13	11	-3.023444297	0.03138229	0.000399304	0.482389567
Chr03_423130	513	218	15	24	13	11	-3.023444297	0.03138229	0.000399304	0.482389567
Chr03_38386748	0	0	1	12	14	11	5.228164657	-3.214157201	0.000399209	0.482389567
Chr04_12892736	0	0	0	6	14	9	6.700499315	-3.516062834	0.000398556	0.482389567
Chr09_900690	804	364	27	23	23	29	-2.96814883	0.717536577	0.000398279	0.482389567
Chr09_3897435	0	0	0	16	6	7	6.634668867	-3.561233945	0.000401525	0.484552038
Chr09_3897436	0	0	0	16	6	7	6.634668867	-3.561233945	0.000401525	0.484552038
Chr26_11576170	210	17	26	6	2	3	-3.521988247	-1.525697552	0.000402275	0.484936578
Chr26_11576171	210	17	26	6	2	3	-3.521988247	-1.525697552	0.000402275	0.484936578
Chr25_17204777	0	0	0	14	16	3	6.741968898	-3.468240457	0.000402563	0.485024709
Chr24_8537248	136	121	12	6	9	4	-3.034768818	-1.228359708	0.000404274	0.486564766
Chr24_8537249	136	121	12	6	9	4	-3.034768818	-1.228359708	0.000404274	0.486564766
Chr25_14999804	1	1	1	13	17	11	4.177077346	-3.071814394	0.000405416	0.487417819
Chr25_14999812	1	1	1	13	17	11	4.177077346	-3.071814394	0.000405416	0.487417819
Chr13_5391740	12	16	12	0	0	0	-6.654261964	-3.477108077	0.000406076	0.487949734
Chr09_13392947	146	75	16	2	8	5	-3.06954242	-1.454225601	0.00040726	0.488850242
Chr09_13392948	146	75	16	2	8	5	-3.06954242	-1.454225601	0.00040726	0.488850242
Chr24_14168915	20	21	5	0	0	0	-6.644042384	-3.47069671	0.000408818	0.490458548
Chr03_34936477	0	0	2	32	18	6	4.820748201	-2.79903038	0.000410712	0.492061874
Chr08_962832	0	0	0	25	6	5	6.86971655	-3.367639881	0.00041081	0.492061874
Chr08_962833	0	0	0	25	6	5	6.86971655	-3.367639881	0.00041081	0.492061874
Chr18_18862528	2	7	2	18	39	24	3.386453613	-2.132074364	0.000414299	0.495713169
Chr18_18862531	2	7	2	18	39	24	3.386453613	-2.132074364	0.000414299	0.495713169
Chr10_24804462	175	154	30	19	15	8	-2.386958156	-0.707591699	0.00041563	0.496777116
Chr10_24804463	175	154	30	19	15	8	-2.386958156	-0.707591699	0.00041563	0.496777116
Chr12_25926118	89	43	4	2	1	1	-4.098402448	-2.308419976	0.000416501	0.497025415
Chr12_25926125	89	43	4	2	1	1	-4.098402448	-2.308419976	0.000416501	0.497025415
Chr01_28804384	0	0	0	12	9	5	6.460094387	-3.692328501	0.000416162	0.497025415
Chr11_15622942	336	194	24	16	18	15	-2.598000668	-0.249778816	0.00041748	0.49775395
Chr17_13069199	4	0	1	1	52	41	5.032451484	-1.934051103	0.000418921	0.49775395
Chr21_11545504	67	50	18	4	1	3	-3.304571285	-2.091766482	0.000418254	0.49775395
Chr21_11545505	67	50	18	4	1	3	-3.304571285	-2.091766482	0.000418254	0.49775395
Chr23_13805630	0	0	1	18	20	5	5.32275902	-3.122044309	0.000417691	0.49775395
Chr25_2780938	483	76	31	18	18	8	-2.758025185	-0.336707942	0.000419457	0.49775395
Chr25_2780939	483	76	31	18	18	8	-2.758025185	-0.336707942	0.000419457	0.49775395
Chr25_2780945	483	76	31	18	18	8	-2.758025185	-0.336707942	0.000419457	0.49775395
Chr25_2780946	483	76	31	18	18	8	-2.758025185	-0.336707942	0.000419457	0.49775395
Chr06_15920874	561	179	30	14	26	18	-2.719267737	0.09966473	0.000419545	0.49775395
Chr06_15920875	561	179	30	14	26	18	-2.719267737	0.09966473	0.000419545	0.49775395
Chr18_3165544	13	13	14	0	0	0	-6.673359733	-3.46495457	0.000419888	0.497897878
Chr02_13430905	45	40	12	1	3	1	-3.526411233	-2.52058362	0.000420285	0.4981054
Chr10_25721936	51	74	14	4	3	2	-3.280735504	-2.00399969	0.00042302	0.498670802
Chr13_8917450	45	23	11	2	1	0	-3.913482438	-2.845966068	0.000423865	0.498670802
Chr13_8917451	45	23	11	2	1	0	-3.913482438	-2.845966068	0.000423865	0.498670802
Chr13_8917460	45	23	11	2	1	0	-3.913482438	-2.845966068	0.000423865	0.498670802
Chr13_8917461	45	23	11	2	1	0	-3.913482438	-2.845966068	0.000423865	0.498670802
Chr19_18518434	274	134	21	14	14	10	-2.603789871	-0.624721251	0.000422644	0.498670802
Chr19_18518435	274	134	21	14	14	10	-2.603789871	-0.624721251	0.000422644	0.498670802
Chr22_17989375	97	37	3	1	1	1	-4.418024666	-2.352103571	0.000421246	0.498670802
Chr22_17989376	97	37	3	1	1	1	-4.418024666	-2.352103571	0.000421246	0.498670802
Contig098_48296	132	7	11	1	2	0	-4.534371742	-2.320312709	0.000422367	0.498670802
Contig098_48297	132	7	11	1	2	0	-4.534371742	-2.320312709	0.000422367	0.498670802
Chr03_27820678	332	180	9	11	3	10	-3.436831519	-0.471147226	0.000422806	0.498670802
Chr03_27820686	332	180	9	11	3	10	-3.436831519	-0.471147226	0.000422806	0.498670802
Chr04_27398165	2314	1015	40	111	35	27	-3.405601296	2.130447504	0.000423004	0.498670802
Chr15_399545	4	2	1	22	26	9	3.582489529	-2.692173998	0.000425114	0.498744197
Chr15_14391954	50	58	19	153	67	182	2.403695941	0.28262101	0.000425923	0.498744197
Chr15_14391955	50	58	19	153	67	182	2.403695941	0.28262101	0.000425923	0.498744197
Chr21_9075309	36	35	13	2	1	1	-3.668876115	-2.669368138	0.00042563	0.498744197
Chr26_5141817	119	108	13	8	4	5	-3.019652524	-1.365718847	0.000425507	0.498744197
Chr26_5141821	119	108	13	8	4	5	-3.019652524	-1.365718847	0.000425507	0.498744197
Chr26_5141822	119	108	13	8	4	5	-3.019652524	-1.365718847	0.000425507	0.498744197
Chr09_2702309	1	1	0	23	11	6	4.64291908	-3.196410939	0.00042545	0.498744197
Chr09_2702319	1	1	0	23	11	6	4.64291908	-3.196410939	0.00042545	0.498744197
Chr06_19866486	66	23	3	1	0	0	-5.261269124	-2.861181089	0.00042651	0.498911636
Chr06_19866491	66	23	3	1	0	0	-5.261269124	-2.861181089	0.00042651	0.498911636
Chr23_12361131	118	55	5	4	2	1	-3.749342023	-1.953983096	0.000428143	0.500301347
Chr03_27820696	331	180	9	11	3	10	-3.434651745	-0.473088665	0.000428137	0.500301347
Chr10_16762181	270	158	26	9	25	6	-2.698296313	-0.521296134	0.000432112	0.50031502
Chr10_16762182	270	158	26	9	25	6	-2.698296313	-0.521296134	0.000432112	0.50031502
Chr11_4566175	589	144	10	13	16	8	-3.291443446	-0.090710683	0.00042846	0.50031502
Chr11_26436588	75	32	5	1	1	1	-4.185992795	-2.550704658	0.000429302	0.50031502
Chr11_26436592	75	32	5	1	1	1	-4.185992795	-2.550704658	0.000429302	0.50031502
Chr11_26436593	75	32	5	1	1	1	-4.185992795	-2.550704658	0.000429302	0.50031502
Chr12_23621545	274	80	33	6	9	14	-2.712593561	-0.793830451	0.000429029	0.50031502
Chr12_23741868	42	49	4	0	0	1	-5.391196343	-2.654087953	0.000430878	0.50031502
Chr12_23741869	42	49	4	0	0	1	-5.391196343	-2.654087953	0.000430878	0.50031502
Chr13_9626587	174	68	50	9	12	12	-2.344905171	-0.979258184	0.000430215	0.50031502
Chr15_6183437	12	9	1	12	99	32	3.448609213	-1.403035888	0.000432345	0.50031502
Chr18_924912	0	0	0	15	4	12	6.816944841	-3.427828262	0.000432085	0.50031502
Chr23_13187600	171	165	4	7	7	2	-3.633911348	-0.9870718	0.000430505	0.50031502
Chr02_1477201	227	210	22	15	10	14	-2.718447814	-0.445027192	0.000432357	0.50031502
Chr04_3269696	151	166	84	20	2	16	-2.752778182	-0.432118274	0.00043182	0.50031502
Chr04_3269697	151	166	84	20	2	16	-2.752778182	-0.432118274	0.00043182	0.50031502
Chr04_36580604	104	45	3	0	2	1	-4.566038001	-2.212295888	0.000430507	0.50031502
Chr05_29353393	1	1	2	104	12	3	5.010380213	-1.911103429	0.000433047	0.50031502
Chr05_29353394	1	1	2	104	12	3	5.010380213	-1.911103429	0.000433047	0.50031502
Chr07_30530887	72	65	5	1	0	2	-4.557209925	-2.171539727	0.000431541	0.50031502
Chr09_10275648	119	52	10	3	5	2	-3.275579623	-1.870862861	0.000432834	0.50031502
Chr09_10275649	119	52	10	3	5	2	-3.275579623	-1.870862861	0.000432834	0.50031502
Chr17_12479076	112	104	11	1	6	4	-3.501723461	-1.484230825	0.000434563	0.50139305
Chr17_12479077	112	104	11	1	6	4	-3.501723461	-1.484230825	0.000434563	0.50139305
Chr01_19363343	168	113	3	5	0	2	-4.413683939	-1.333771671	0.000434649	0.50139305
Chr05_3696504	2	1	2	22	13	16	3.831275296	-2.768502762	0.000435544	0.501910729
Chr05_3696514	2	1	2	22	13	16	3.831275296	-2.768502762	0.000435544	0.501910729
Chr08_6331436	10	6	1	24	49	16	3.083941021	-2.05397988	0.000436064	0.50225223
Contig022_54261	19	22	5	0	0	0	-6.657300055	-3.461176871	0.000436765	0.50254537
Contig022_54265	19	22	5	0	0	0	-6.657300055	-3.461176871	0.000436765	0.50254537
Chr24_16874464	7	1	1	43	3	41	4.15457026	-2.02418147	0.000437474	0.503104002
Chr02_6575854	7	3	3	5	50	53	3.832367018	-1.664515111	0.00043922	0.504596111
Chr04_29460080	296	99	4	1	8	0	-4.512937449	-0.989054306	0.00043922	0.504596111
Chr20_20999874	157	89	7	7	5	2	-3.320210148	-1.43056316	0.000441365	0.506283698
Chr20_20999875	157	89	7	7	5	2	-3.320210148	-1.43056316	0.000441365	0.506283698
Chr20_20999877	157	89	7	7	5	2	-3.320210148	-1.43056316	0.000441365	0.506283698
Chr02_246718	3	2	4	86	174	0	5.061346216	-0.815104907	0.000442032	0.506444964
Chr02_246719	3	2	4	86	174	0	5.061346216	-0.815104907	0.000442032	0.506444964
Chr09_824663	3	3	3	28	14	27	3.487935634	-2.315505401	0.000442181	0.506444964
Chr03_18565135	82	65	22	7	6	1	-2.950226216	-1.767337243	0.000442894	0.507003794
Chr03_4520104	6	33	12	0	0	0	-7.062683545	-3.160393256	0.000443614	0.507569226
Chr03_446343	2	1	0	20	14	9	4.349557051	-3.067681048	0.000445007	0.508905092
Chr01_28791642	361	281	7	14	16	3	-3.521248886	-0.121192637	0.000446034	0.50956116
Chr01_28791643	361	281	7	14	16	3	-3.521248886	-0.121192637	0.000446034	0.50956116
Chr14_14272469	99	40	11	4	2	2	-3.328760921	-2.105305593	0.000447747	0.509625919
Chr14_14272470	99	40	11	4	2	2	-3.328760921	-2.105305593	0.000447747	0.509625919
Contig003_80347	26	58	23	1	1	3	-3.764791106	-2.231801681	0.000446633	0.509625919
Contig003_80348	26	58	23	1	1	3	-3.764791106	-2.231801681	0.000446633	0.509625919
Chr02_28701886	0	0	0	8	9	7	6.408377427	-3.736319352	0.000447548	0.509625919
Chr04_11451065	15	52	38	2	1	2	-3.949660341	-2.13691379	0.000447903	0.509625919
Chr04_11451066	15	52	38	2	1	2	-3.949660341	-2.13691379	0.000447903	0.509625919
Chr05_34241849	0	0	3	39	8	27	4.803892318	-2.308549734	0.000446823	0.509625919
Chr03_19647244	37	33	4	1	0	0	-5.125310926	-2.978581002	0.000449448	0.510866365
Chr03_19647245	37	33	4	1	0	0	-5.125310926	-2.978581002	0.000449448	0.510866365
Chr23_3945252	47	29	32	4	3	0	-3.443539172	-2.256811669	0.000450333	0.511281519
Chr23_3945253	47	29	32	4	3	0	-3.443539172	-2.256811669	0.000450333	0.511281519
Chr08_25582591	229	171	7	4	2	9	-3.719434696	-0.77788109	0.000450495	0.511281519
Chr17_12645891	11	36	29	1	2	0	-4.27062005	-2.564728991	0.000453311	0.513700631
Chr17_12645892	11	36	29	1	2	0	-4.27062005	-2.564728991	0.000453311	0.513700631
Chr05_34243165	0	0	2	29	8	15	4.823613749	-2.802871802	0.00045321	0.513700631
Chr18_415423	47	26	28	220	84	48	2.272711729	-0.10165355	0.000454208	0.5139791
Chr04_33773283	190	90	3	2	4	3	-3.949888363	-1.371467771	0.000454592	0.5139791
Chr04_33773284	190	90	3	2	4	3	-3.949888363	-1.371467771	0.000454592	0.5139791
Chr09_1102309	32	40	20	154	49	107	2.343471001	-0.149084761	0.000454928	0.5139791
Chr09_1102311	32	40	20	154	49	107	2.343471001	-0.149084761	0.000454928	0.5139791
Chr09_1102312	32	40	20	154	49	107	2.343471001	-0.149084761	0.000454928	0.5139791
Chr25_3433273	43	57	4	1	0	1	-4.75402962	-2.51633314	0.000456864	0.515593087
Chr02_22238424	205	177	64	35	22	12	-2.071356764	-0.285092826	0.000457044	0.515593087
Chr02_22238425	205	177	64	35	22	12	-2.071356764	-0.285092826	0.000457044	0.515593087
Chr13_9626578	174	68	53	9	12	13	-2.318406321	-0.949884417	0.000457511	0.515692175
Chr03_22273111	106	80	14	7	6	1	-3.11418028	-1.633007217	0.00045782	0.515692175
Chr03_22273112	106	80	14	7	6	1	-3.11418028	-1.633007217	0.00045782	0.515692175
Chr15_2246981	0	0	0	12	3	20	7.104808523	-3.206693916	0.00045925	0.516968238
Chr17_2409429	393	106	19	19	14	4	-2.898547358	-0.504122649	0.000459642	0.516968238
[truncated: 13,130 more rows]
