# Supplementary material for: DNA Methylation Difference between Female and Male Ussuri Catfish (Pseudobagrus ussuriensis) in Brain and Gonad Tissues
Source: Life (Basel). 2022 Jun 10;12(6):874. doi: 10.3390/life12060874 (PMC9228513; doi:10.3390/life12060874)
Supplement: Supplementary file 1 [file life-12-00874-s001.zip › Supplementary Table S5.xlsx]

## Sheet: Sheet1
Genes	Process~name	num_of_Genes	gene_group	percentage%	P-value
100005026; 100333043; 252849; 321046; 335025; 393386; 393664; 393902; 406811; 573122; 57934; 60658;	dre04145~Phagosome	12	185	6.48649	0.00678046
100318335; 192333; 321729; 322060; 393162; 406479; 431763; 565969; 566841; 571082;	dre04110~Cell_cycle	10	154	6.49351	0.0127532
100332846; 334561; 556236;	dre00061~Fatty_acid_biosynthesis	3	22	13.6364	0.0280672
100002454; 100004261; 100190951; 30716; 393664; 431763; 557176; 573122; 57934; 58122;	dre04210~Apoptosis	10	201	4.97512	0.0571352
564746; 566165; 60658;	dre00220~Arginine_biosynthesis	3	31	9.67742	0.0613465
557187; 563878; 569769;	dre00515~Mannose_type_O-glycan_biosynthesis	3	31	9.67742	0.0613465
100190951; 117508; 30716; 431763; 436769; 557176; 563719; 566841; 570761;	dre04068~FoxO_signaling_pathway	9	181	4.97238	0.0689607
327566; 492735; 557680; 565386;	dre00565~Ether_lipid_metabolism	4	56	7.14286	0.075927
100005469; 100216326; 100499533; 252849; 555681; 556605;	dre04512~ECM-receptor_interaction	6	107	5.60748	0.0820012
100005261; 373089; 393664; 399482; 403311; 550431; 563421; 570761; 573122; 57934; 751760;	dre04530~Tight_junction	11	249	4.41767	0.0896999
337461; 445035; 541444; 553305; 558883; 570700;	dre03013~Nucleocytoplasmic_transport	6	110	5.45455	0.0903021
100332911; 327566; 450016; 557680; 565386; 724010;	dre00564~Glycerophospholipid_metabolism	6	112	5.35714	0.0960804
192321; 30716; 393162; 394072; 403079; 403311; 431763; 557176; 777755;	dre04218~Cellular_senescence	9	200	4.5	0.10804
100318335; 321729; 322060; 373881; 562064; 562769; 777728;	dre04114~Oocyte_meiosis	7	151	4.63576	0.130515
436624; 436629;	dre00900~Terpenoid_backbone_biosynthesis	2	22	9.09091	0.1335
327069; 327625; 373881; 569810; 606498;	dre03015~mRNA_surveillance_pathway	5	99	5.05051	0.14517
564746; 566165; 569945;	dre00250~Alanine,_aspartate_and_glutamate_metabolism	3	49	6.12245	0.161102
100136868; 100333043; 558335;	dre02010~ABC_transporters	3	49	6.12245	0.161102
30716; 393664; 393946; 406811; 573122; 751784;	dre04540~Gap_junction	6	132	4.54545	0.163916
100004261; 100048921; 100526652; 30256; 30716; 352940; 403311; 405770; 406523; 431763; 445057; 563727; 565386; 777728; 797409;	dre04010~MAPK_signaling_pathway	15	409	3.66748	0.164151
406571; 415238; 415254; 541444;	dre03008~Ribosome_biogenesis_in_eukaryotes	4	77	5.19481	0.170321
100004331; 793609;	dre00340~Histidine_metabolism	2	26	7.69231	0.170887
192321; 337413; 393386; 405770; 431715; 562064; 565386; 566165;	dre04217~Necroptosis	8	196	4.08163	0.179687
394000; 436919; 445094; 555599; 556578; 559298; 566998;	dre00230~Purine_metabolism	7	168	4.16667	0.187696
140614; 324015; 402801; 541528; 553324; 557858; 558108; 559775;	dre04141~Protein_processing_in_endoplasmic_reticulum	8	202	3.9604	0.199739
492759; 565386;	dre00591~Linoleic_acid_metabolism	2	29	6.89655	0.199918
100318335; 30716; 393946; 557176; 777728;	dre04914~Progesterone-mediated_oocyte_maturation	5	112	4.46429	0.202787
445166;	dre04122~Sulfur_relay_system	1	8	12.5	0.215987
327625; 448949; 569072; 606498;	dre03018~RNA_degradation	4	86	4.65116	0.219314
327346; 337236; 557176; 565669; 724010;	dre04070~Phosphatidylinositol_signaling_system	5	118	4.23729	0.231629
